# Supplementary material for: Genome-Wide Identification and Characterization of the Polyamine Uptake Transporter (Put) Gene Family in Tomatoes and the Role of Put2 in Response to Salt Stress
Source: Antioxidants (Basel). 2023 Jan 18;12(2):228. doi: 10.3390/antiox12020228 (PMC9952195; doi:10.3390/antiox12020228)
Supplement: Supplementary file 1 [file antioxidants-12-00228-s001.zip]

Archive with 5 entries (4 files):
- antioxidants-2135816-supplementary/
- antioxidants-2135816-supplementary/Figure S .pdf
- antioxidants-2135816-supplementary/Supplemental data S1.pdf
- antioxidants-2135816-supplementary/Supplemental data S2.xls
- antioxidants-2135816-supplementary/Supplemental data S3.pdf
