# Supplementary material for: Genome-Wide Identification and Characterization of the Polyamine Uptake Transporter (Put) Gene Family in Tomatoes and the Role of Put2 in Response to Salt Stress
Source: Antioxidants (Basel). 2023 Jan 18;12(2):228. doi: 10.3390/antiox12020228 (PMC9952195; doi:10.3390/antiox12020228)
Supplement: Supplementary file 1 [file antioxidants-12-00228-s001.zip › antioxidants-2135816-supplementary/Supplemental data S2.xls]

## Sheet: plantCARE_output_PlantCARE_2249
Supplemental data S2 The Put genes Cis-element distribution.
Solyc01g034080.1.1	TCCC-motif	TCTCCCT	364	7	-	Spinacia oleracea	part of a light responsive element
Solyc01g034080.1.1	TCCC-motif	TCTCCCT	414	7	-	Spinacia oleracea	part of a light responsive element
Solyc01g034080.1.1	STRE	AGGGG	449	5	+	Arabidopsis thaliana
Solyc01g034080.1.1	STRE	AGGGG	519	5	+	Arabidopsis thaliana
Solyc01g034080.1.1	STRE	AGGGG	554	5	+	Arabidopsis thaliana
Solyc01g034080.1.1	STRE	AGGGG	878	5	-	Arabidopsis thaliana
Solyc01g034080.1.1	STRE	AGGGG	1701	5	-	Arabidopsis thaliana
Solyc01g034080.1.1	TCA-element	CCATCTTTTT	1398	10	-	Nicotiana tabacum	cis-acting element involved in salicylic acid responsiveness
Solyc01g034080.1.1	MYC	CATGTG	724	6	+	Arabidopsis thaliana
Solyc01g034080.1.1	MYC	CATTTG	1482	6	-	Arabidopsis thaliana
Solyc01g034080.1.1	MYC	CATGTG	1743	6	+	Arabidopsis thaliana
Solyc01g034080.1.1	ABRE4	CACGTA	473	6	+	Zea mays
Solyc01g034080.1.1	ABRE4	CACGTA	543	6	+	Zea mays
Solyc01g034080.1.1	ABRE4	CACGTA	569	6	+	Zea mays
Solyc01g034080.1.1	ABRE4	CACGTA	615	6	+	Zea mays
Solyc01g034080.1.1	Unnamed__4	CTCC	157	4	-	Petroselinum hortense
Solyc01g034080.1.1	Unnamed__4	CTCC	366	4	-	Petroselinum hortense
Solyc01g034080.1.1	Unnamed__4	CTCC	416	4	-	Petroselinum hortense
Solyc01g034080.1.1	Unnamed__4	CTCC	562	4	-	Petroselinum hortense
Solyc01g034080.1.1	Unnamed__4	CTCC	603	4	-	Petroselinum hortense
Solyc01g034080.1.1	Unnamed__4	CTCC	608	4	-	Petroselinum hortense
Solyc01g034080.1.1	Unnamed__4	CTCC	912	4	-	Petroselinum hortense
Solyc01g034080.1.1	Unnamed__4	CTCC	1280	4	-	Petroselinum hortense
Solyc01g034080.1.1	Unnamed__4	CTCC	1388	4	+	Petroselinum hortense
Solyc01g034080.1.1	Unnamed__4	CTCC	1885	4	+	Petroselinum hortense
Solyc01g034080.1.1	TGA-element	AACGAC	931	6	-	Brassica oleracea	auxin-responsive element
Solyc01g034080.1.1	TGA-element	AACGAC	1103	6	-	Brassica oleracea	auxin-responsive element
Solyc01g034080.1.1	TGA-element	AACGAC	1696	6	+	Brassica oleracea	auxin-responsive element
Solyc01g034080.1.1	ABRE3a	TACGTG	473	6	-	Zea mays
Solyc01g034080.1.1	ABRE3a	TACGTG	543	6	-	Zea mays
Solyc01g034080.1.1	ABRE3a	TACGTG	569	6	-	Zea mays
Solyc01g034080.1.1	ABRE3a	TACGTG	615	6	-	Zea mays
Solyc01g034080.1.1	MYB	CAACAG	945	6	+	Arabidopsis thaliana
Solyc01g034080.1.1	ARE	AAACCA	169	6	-	Zea mays	cis-acting regulatory element essential for the anaerobic induction
Solyc01g034080.1.1	AAAC-motif	CAATCAAAACCT	1251	11	-	Spinacia oleracea	light responsive element
Solyc01g034080.1.1	ABRE	ACGTG	265	5	+	Arabidopsis thaliana	cis-acting element involved in the abscisic acid responsiveness
Solyc01g034080.1.1	ABRE	TACGTGTC	471	8	-	Oryza sativa	cis-acting element involved in the abscisic acid responsiveness
Solyc01g034080.1.1	ABRE	ACGTG	473	5	-	Arabidopsis thaliana	cis-acting element involved in the abscisic acid responsiveness
Solyc01g034080.1.1	ABRE	TACGTGTC	541	8	-	Oryza sativa	cis-acting element involved in the abscisic acid responsiveness
Solyc01g034080.1.1	ABRE	ACGTG	543	5	-	Arabidopsis thaliana	cis-acting element involved in the abscisic acid responsiveness
Solyc01g034080.1.1	ABRE	ACGTG	569	5	-	Arabidopsis thaliana	cis-acting element involved in the abscisic acid responsiveness
Solyc01g034080.1.1	ABRE	ACGTG	615	5	-	Arabidopsis thaliana	cis-acting element involved in the abscisic acid responsiveness
Solyc01g034080.1.1	ABRE	ACGTG	924	5	+	Arabidopsis thaliana	cis-acting element involved in the abscisic acid responsiveness
Solyc01g034080.1.1	ABRE	CACGTG	1526	6	-	Arabidopsis thaliana	cis-acting element involved in the abscisic acid responsiveness
Solyc01g034080.1.1	ABRE	ACGTG	1527	5	+	Arabidopsis thaliana	cis-acting element involved in the abscisic acid responsiveness
Solyc01g034080.1.1	TATA-box	ATTATA	270	6	+	Brassica napus	core promoter element around -30 of transcription start
Solyc01g034080.1.1	TATA-box	TATATAA	271	7	-	Arabidopsis thaliana	core promoter element around -30 of transcription start
Solyc01g034080.1.1	TATA-box	TATATA	272	6	+	Arabidopsis thaliana	core promoter element around -30 of transcription start
Solyc01g034080.1.1	TATA-box	ATATAA	273	6	+	Brassica oleracea	core promoter element around -30 of transcription start
Solyc01g034080.1.1	TATA-box	TATA	274	4	+	Arabidopsis thaliana	core promoter element around -30 of transcription start
Solyc01g034080.1.1	TATA-box	ATTATA	284	6	+	Brassica napus	core promoter element around -30 of transcription start
Solyc01g034080.1.1	TATA-box	TATAA	285	5	-	Arabidopsis thaliana	core promoter element around -30 of transcription start
Solyc01g034080.1.1	TATA-box	TATA	286	4	+	Arabidopsis thaliana	core promoter element around -30 of transcription start
Solyc01g034080.1.1	TATA-box	TATATA	814	6	+	Arabidopsis thaliana	core promoter element around -30 of transcription start
Solyc01g034080.1.1	TATA-box	TATA	816	4	+	Arabidopsis thaliana	core promoter element around -30 of transcription start
Solyc01g034080.1.1	TATA-box	TACAAAA	867	7	-	Oryza sativa	core promoter element around -30 of transcription start
Solyc01g034080.1.1	TATA-box	TATA	1650	4	-	Arabidopsis thaliana	core promoter element around -30 of transcription start
Solyc01g034080.1.1	TATA-box	ATTATA	1833	6	+	Brassica napus	core promoter element around -30 of transcription start
Solyc01g034080.1.1	TATA-box	TATAA	1834	5	-	Arabidopsis thaliana	core promoter element around -30 of transcription start
Solyc01g034080.1.1	TATA-box	TATA	1835	4	-	Arabidopsis thaliana	core promoter element around -30 of transcription start
Solyc01g034080.1.1	TATA-box	TATA	1889	4	-	Arabidopsis thaliana	core promoter element around -30 of transcription start
Solyc01g034080.1.1	TATA-box	ATATAA	1926	6	+	Brassica oleracea	core promoter element around -30 of transcription start
Solyc01g034080.1.1	TATA-box	TATA	1927	4	-	Arabidopsis thaliana	core promoter element around -30 of transcription start
Solyc01g034080.1.1	TATA-box	TATA	1934	4	-	Arabidopsis thaliana	core promoter element around -30 of transcription start
Solyc01g034080.1.1	AT~ABRE	TACGTGTC	471	8	-	Arabidopsis thaliana
Solyc01g034080.1.1	AT~ABRE	TACGTGTC	541	8	-	Arabidopsis thaliana
Solyc01g034080.1.1		motif_sequence	85	4	-	organism	short_function
Solyc01g034080.1.1		motif_sequence	103	4	-	organism	short_function
Solyc01g034080.1.1		motif_sequence	126	4	-	organism	short_function
Solyc01g034080.1.1		motif_sequence	239	4	+	organism	short_function
Solyc01g034080.1.1		motif_sequence	476	4	-	organism	short_function
Solyc01g034080.1.1		motif_sequence	546	4	-	organism	short_function
Solyc01g034080.1.1		motif_sequence	680	4	-	organism	short_function
Solyc01g034080.1.1		motif_sequence	849	4	+	organism	short_function
Solyc01g034080.1.1		motif_sequence	979	4	+	organism	short_function
Solyc01g034080.1.1		motif_sequence	1016	4	+	organism	short_function
Solyc01g034080.1.1		motif_sequence	1114	4	-	organism	short_function
Solyc01g034080.1.1		motif_sequence	1454	4	+	organism	short_function
Solyc01g034080.1.1		motif_sequence	1485	4	+	organism	short_function
Solyc01g034080.1.1		motif_sequence	1495	4	+	organism	short_function
Solyc01g034080.1.1		motif_sequence	1623	4	-	organism	short_function
Solyc01g034080.1.1		motif_sequence	1688	4	+	organism	short_function
Solyc01g034080.1.1		motif_sequence	1939	4	-	organism	short_function
Solyc01g034080.1.1	Myb-binding site	CAACAG	945	6	+	Nicotiana tabacum
Solyc01g034080.1.1	CAAT-box	CAAT	145	4	+	Nicotiana glutinosa
Solyc01g034080.1.1	CAAT-box	CAAT	215	4	-	Nicotiana glutinosa
Solyc01g034080.1.1	CAAT-box	CAAT	224	4	-	Nicotiana glutinosa
Solyc01g034080.1.1	CAAT-box	CAAT	248	4	-	Nicotiana glutinosa
Solyc01g034080.1.1	CAAT-box	CAAT	278	4	-	Nicotiana glutinosa
Solyc01g034080.1.1	CAAT-box	CAAT	307	4	-	Nicotiana glutinosa
Solyc01g034080.1.1	CAAT-box	CAAAT	316	5	+	Pisum sativum	common cis-acting element in promoter and enhancer regions
Solyc01g034080.1.1	CAAT-box	CAAT	396	4	-	Nicotiana glutinosa
Solyc01g034080.1.1	CAAT-box	CAAT	671	4	+	Nicotiana glutinosa
Solyc01g034080.1.1	CAAT-box	CAAT	707	4	-	Nicotiana glutinosa
Solyc01g034080.1.1	CAAT-box	CAAT	744	4	-	Nicotiana glutinosa
Solyc01g034080.1.1	CAAT-box	CAAAT	906	5	-	Pisum sativum	common cis-acting element in promoter and enhancer regions
Solyc01g034080.1.1	CAAT-box	CCAAT	1184	5	-	Arabidopsis thaliana	common cis-acting element in promoter and enhancer regions
Solyc01g034080.1.1	CAAT-box	CAAT	1239	4	-	Nicotiana glutinosa
Solyc01g034080.1.1	CAAT-box	CCAAT	1259	5	-	Arabidopsis thaliana	common cis-acting element in promoter and enhancer regions
Solyc01g034080.1.1	CAAT-box	CAAAT	1313	5	-	Pisum sativum	common cis-acting element in promoter and enhancer regions
Solyc01g034080.1.1	CAAT-box	CAAT	1335	4	-	Nicotiana glutinosa
Solyc01g034080.1.1	CAAT-box	CAAAT	1345	5	+	Pisum sativum	common cis-acting element in promoter and enhancer regions
Solyc01g034080.1.1	CAAT-box	CAAT	1365	4	+	Nicotiana glutinosa
Solyc01g034080.1.1	CAAT-box	CAAAT	1482	5	+	Pisum sativum	common cis-acting element in promoter and enhancer regions
Solyc01g034080.1.1	CAAT-box	CAAT	1550	4	-	Nicotiana glutinosa
Solyc01g034080.1.1	CAAT-box	CAAAT	1632	5	+	Pisum sativum	common cis-acting element in promoter and enhancer regions
Solyc01g034080.1.1	CAAT-box	CAAAT	1642	5	-	Pisum sativum	common cis-acting element in promoter and enhancer regions
Solyc01g034080.1.1	CAAT-box	CAAAT	1783	5	-	Pisum sativum	common cis-acting element in promoter and enhancer regions
Solyc01g034080.1.1	CAAT-box	CAAT	1809	4	-	Nicotiana glutinosa
Solyc01g034080.1.1	CAAT-box	CAAAT	1813	5	+	Pisum sativum	common cis-acting element in promoter and enhancer regions
Solyc01g034080.1.1	CAAT-box	CAAAT	1964	5	+	Pisum sativum	common cis-acting element in promoter and enhancer regions
Solyc01g034080.1.1	CAAT-box	CAAT	1993	4	+	Nicotiana glutinosa
Solyc01g034080.1.1	TCA	TCATCTTCAT	592	9	-	Pisum sativum
Solyc01g034080.1.1	G-box	TACGTG	473	6	-	Arabidopsis thaliana	cis-acting regulatory element involved in light responsiveness
Solyc01g034080.1.1	G-box	TACGTG	543	6	-	Arabidopsis thaliana	cis-acting regulatory element involved in light responsiveness
Solyc01g034080.1.1	G-box	TACGTG	569	6	-	Arabidopsis thaliana	cis-acting regulatory element involved in light responsiveness
Solyc01g034080.1.1	G-box	TACGTG	615	6	-	Arabidopsis thaliana	cis-acting regulatory element involved in light responsiveness
Solyc01g034080.1.1	G-box	CACGAC	1319	6	-	Zea mays	cis-acting regulatory element involved in light responsiveness
Solyc01g034080.1.1	G-box	GCCACGTGGA	1524	9	+	Arabidopsis thaliana	cis-acting regulatory element involved in light responsiveness
Solyc01g034080.1.1	G-box	CACGTG	1526	6	-	Arabidopsis thaliana	cis-acting regulatory element involved in light responsiveness
Solyc01g034080.1.1	LTR	CCGAAA	150	6	-	Hordeum vulgare	cis-acting element involved in low-temperature responsiveness
Solyc01g034080.1.1	AAGAA-motif	GAAAGAA	47	7	+	Avena sativa
Solyc01g034080.1.1	Box 4	ATTAAT	588	6	+	Petroselinum crispum	part of a conserved DNA module involved in light responsiveness
Solyc01g034080.1.1	G-Box	CACGTT	264	6	-	Pisum sativum	cis-acting regulatory element involved in light responsiveness
Solyc01g034080.1.1	G-Box	CACGTT	923	6	-	Pisum sativum	cis-acting regulatory element involved in light responsiveness
Solyc01g034080.1.1	G-Box	CACGTG	1526	6	-	Pisum sativum	cis-acting regulatory element involved in light responsiveness
Solyc01g034080.1.1	TATA	TATAAAAT	1927	8	+	Arabidopsis thaliana
Solyc01g034080.1.1	as-1	TGACG	968	5	-	Arabidopsis thaliana
Solyc01g034080.1.1	Unnamed__1	CGTGG	1528	5	+	Zea mays
Solyc01g034080.1.1	ATCT-motif	AATCTAATCC	1252	9	-	Pisum sativum	part of a conserved DNA module involved in light responsiveness
Solyc01g034080.1.1	Myb	TAACTG	1958	6	+	Arabidopsis thaliana
Solyc01g034080.1.1	GATA-motif	GATAGGA	1950	7	+	Arabidopsis thaliana	part of a light responsive element
Solyc01g034080.1.1	TGACG-motif	TGACG	968	5	-	Hordeum vulgare	cis-acting regulatory element involved in the MeJA-responsiveness
Solyc01g034080.1.1	CGTCA-motif	CGTCA	968	5	+	Hordeum vulgare	cis-acting regulatory element involved in the MeJA-responsiveness
Solyc01g034080.1.1	AT~TATA-box	TATATA	272	6	+	Arabidopsis thaliana
Solyc01g034080.1.1	AT~TATA-box	TATATA	814	6	+	Arabidopsis thaliana
Solyc01g034080.1.1	Box II	ACACGTAGA	472	9	+	Arabidopsis thaliana	part of a light responsive element
Solyc01g034080.1.1	Box II	ACACGTAGA	542	9	+	Arabidopsis thaliana	part of a light responsive element
Solyc01g034080.1.1	RY-element	CATGCATG	256	8	+	Helianthus annuus	cis-acting regulatory element involved in seed-specific regulation
Solyc01g034080.1.1	F-box	CTATTCTCATT	440	10	-	Lycopersicon esculentum
Solyc08g005540.2.1	Myc	TCTCTTA	10	7	+	Arabidopsis thaliana
Solyc08g005540.2.1	Myc	TCTCTTA	1969	7	+	Arabidopsis thaliana
Solyc08g005540.2.1	TATA-box	TACAAAA	26	7	+	Oryza sativa	core promoter element around -30 of transcription start
Solyc08g005540.2.1	TATA-box	TATACA	33	6	-	Helianthus annuus	core promoter element around -30 of transcription start
Solyc08g005540.2.1	TATA-box	TATA	35	4	+	Arabidopsis thaliana	core promoter element around -30 of transcription start
Solyc08g005540.2.1	TATA-box	ATATAA	77	6	+	Brassica oleracea	core promoter element around -30 of transcription start
Solyc08g005540.2.1	TATA-box	TATA	78	4	+	Arabidopsis thaliana	core promoter element around -30 of transcription start
Solyc08g005540.2.1	TATA-box	ATTATA	176	6	+	Brassica napus	core promoter element around -30 of transcription start
Solyc08g005540.2.1	TATA-box	TATAA	177	5	-	Arabidopsis thaliana	core promoter element around -30 of transcription start
Solyc08g005540.2.1	TATA-box	TATA	178	4	+	Arabidopsis thaliana	core promoter element around -30 of transcription start
Solyc08g005540.2.1	TATA-box	ATATAA	184	6	+	Brassica oleracea	core promoter element around -30 of transcription start
Solyc08g005540.2.1	TATA-box	TATA	185	4	+	Arabidopsis thaliana	core promoter element around -30 of transcription start
Solyc08g005540.2.1	TATA-box	TATATTTATATTT	189	12	-	Avena sativa	core promoter element around -30 of transcription start
Solyc08g005540.2.1	TATA-box	ATATAA	197	6	+	Brassica oleracea	core promoter element around -30 of transcription start
Solyc08g005540.2.1	TATA-box	TATA	198	4	+	Arabidopsis thaliana	core promoter element around -30 of transcription start
Solyc08g005540.2.1	TATA-box	TATA	220	4	+	Arabidopsis thaliana	core promoter element around -30 of transcription start
Solyc08g005540.2.1	TATA-box	ATTATA	230	6	+	Brassica napus	core promoter element around -30 of transcription start
Solyc08g005540.2.1	TATA-box	TATAA	231	5	-	Arabidopsis thaliana	core promoter element around -30 of transcription start
Solyc08g005540.2.1	TATA-box	TATA	232	4	+	Arabidopsis thaliana	core promoter element around -30 of transcription start
Solyc08g005540.2.1	TATA-box	TATTTAAA	264	8	-	Arabidopsis thaliana	core promoter element around -30 of transcription start
Solyc08g005540.2.1	TATA-box	ATATAT	296	6	+	Brassica napus	core promoter element around -30 of transcription start
Solyc08g005540.2.1	TATA-box	TATA	297	4	+	Arabidopsis thaliana	core promoter element around -30 of transcription start
Solyc08g005540.2.1	TATA-box	ATATAA	439	6	+	Brassica oleracea	core promoter element around -30 of transcription start
Solyc08g005540.2.1	TATA-box	TATA	440	4	+	Arabidopsis thaliana	core promoter element around -30 of transcription start
Solyc08g005540.2.1	TATA-box	ATATAA	498	6	+	Brassica oleracea	core promoter element around -30 of transcription start
Solyc08g005540.2.1	TATA-box	TATA	499	4	+	Arabidopsis thaliana	core promoter element around -30 of transcription start
Solyc08g005540.2.1	TATA-box	ATATAT	505	6	+	Brassica napus	core promoter element around -30 of transcription start
Solyc08g005540.2.1	TATA-box	TATA	506	4	+	Arabidopsis thaliana	core promoter element around -30 of transcription start
Solyc08g005540.2.1	TATA-box	TATTTAAA	511	8	+	Arabidopsis thaliana	core promoter element around -30 of transcription start
Solyc08g005540.2.1	TATA-box	ATTATA	521	6	+	Brassica napus	core promoter element around -30 of transcription start
Solyc08g005540.2.1	TATA-box	TATAA	522	5	-	Arabidopsis thaliana	core promoter element around -30 of transcription start
Solyc08g005540.2.1	TATA-box	TATA	523	4	+	Arabidopsis thaliana	core promoter element around -30 of transcription start
Solyc08g005540.2.1	TATA-box	ATATAA	683	6	+	Brassica oleracea	core promoter element around -30 of transcription start
Solyc08g005540.2.1	TATA-box	TATA	684	4	+	Arabidopsis thaliana	core promoter element around -30 of transcription start
Solyc08g005540.2.1	TATA-box	ATATAA	688	6	+	Brassica oleracea	core promoter element around -30 of transcription start
Solyc08g005540.2.1	TATA-box	TATA	689	4	+	Arabidopsis thaliana	core promoter element around -30 of transcription start
Solyc08g005540.2.1	TATA-box	ATTATA	704	6	+	Brassica napus	core promoter element around -30 of transcription start
Solyc08g005540.2.1	TATA-box	TATAA	705	5	-	Arabidopsis thaliana	core promoter element around -30 of transcription start
Solyc08g005540.2.1	TATA-box	TATA	706	4	+	Arabidopsis thaliana	core promoter element around -30 of transcription start
Solyc08g005540.2.1	TATA-box	TATA	717	4	+	Arabidopsis thaliana	core promoter element around -30 of transcription start
Solyc08g005540.2.1	TATA-box	TATA	766	4	+	Arabidopsis thaliana	core promoter element around -30 of transcription start
Solyc08g005540.2.1	TATA-box	TATAAAA	784	7	-	Pisum sativum	core promoter element around -30 of transcription start
Solyc08g005540.2.1	TATA-box	TATAAA	785	6	-	Helianthus annuus	core promoter element around -30 of transcription start
Solyc08g005540.2.1	TATA-box	TATAA	786	5	-	Arabidopsis thaliana	core promoter element around -30 of transcription start
Solyc08g005540.2.1	TATA-box	TATA	787	4	+	Arabidopsis thaliana	core promoter element around -30 of transcription start
Solyc08g005540.2.1	TATA-box	TATA	803	4	+	Arabidopsis thaliana	core promoter element around -30 of transcription start
Solyc08g005540.2.1	TATA-box	TATA	829	4	+	Arabidopsis thaliana	core promoter element around -30 of transcription start
Solyc08g005540.2.1	TATA-box	TATA	924	4	+	Arabidopsis thaliana	core promoter element around -30 of transcription start
Solyc08g005540.2.1	TATA-box	ATATAT	929	6	+	Brassica napus	core promoter element around -30 of transcription start
Solyc08g005540.2.1	TATA-box	TATATA	930	6	+	Arabidopsis thaliana	core promoter element around -30 of transcription start
Solyc08g005540.2.1	TATA-box	TATA	932	4	+	Arabidopsis thaliana	core promoter element around -30 of transcription start
Solyc08g005540.2.1	TATA-box	ATATAT	950	6	+	Brassica napus	core promoter element around -30 of transcription start
Solyc08g005540.2.1	TATA-box	TATATA	951	6	+	Arabidopsis thaliana	core promoter element around -30 of transcription start
Solyc08g005540.2.1	TATA-box	ATATAT	952	6	+	Brassica napus	core promoter element around -30 of transcription start
Solyc08g005540.2.1	TATA-box	TATATA	953	6	+	Arabidopsis thaliana	core promoter element around -30 of transcription start
Solyc08g005540.2.1	TATA-box	ATATAT	954	6	+	Brassica napus	core promoter element around -30 of transcription start
Solyc08g005540.2.1	TATA-box	TATATA	955	6	+	Arabidopsis thaliana	core promoter element around -30 of transcription start
Solyc08g005540.2.1	TATA-box	ATATAT	956	6	+	Brassica napus	core promoter element around -30 of transcription start
Solyc08g005540.2.1	TATA-box	TATATA	957	6	+	Arabidopsis thaliana	core promoter element around -30 of transcription start
Solyc08g005540.2.1	TATA-box	ATATAT	958	6	+	Brassica napus	core promoter element around -30 of transcription start
Solyc08g005540.2.1	TATA-box	TATATA	959	6	+	Arabidopsis thaliana	core promoter element around -30 of transcription start
Solyc08g005540.2.1	TATA-box	ATATAA	960	6	+	Brassica oleracea	core promoter element around -30 of transcription start
Solyc08g005540.2.1	TATA-box	TATA	961	4	+	Arabidopsis thaliana	core promoter element around -30 of transcription start
Solyc08g005540.2.1	TATA-box	TATA	1018	4	-	Arabidopsis thaliana	core promoter element around -30 of transcription start
Solyc08g005540.2.1	TATA-box	TATATTTATATTT	1023	12	-	Avena sativa	core promoter element around -30 of transcription start
Solyc08g005540.2.1	TATA-box	ATATAT	1025	6	-	Brassica napus	core promoter element around -30 of transcription start
Solyc08g005540.2.1	TATA-box	TATATA	1026	6	-	Arabidopsis thaliana	core promoter element around -30 of transcription start
Solyc08g005540.2.1	TATA-box	ATATAT	1027	6	-	Brassica napus	core promoter element around -30 of transcription start
Solyc08g005540.2.1	TATA-box	TATATA	1028	6	-	Arabidopsis thaliana	core promoter element around -30 of transcription start
Solyc08g005540.2.1	TATA-box	ATATAT	1029	6	-	Brassica napus	core promoter element around -30 of transcription start
Solyc08g005540.2.1	TATA-box	TATATA	1030	6	-	Arabidopsis thaliana	core promoter element around -30 of transcription start
Solyc08g005540.2.1	TATA-box	ATATAT	1031	6	-	Brassica napus	core promoter element around -30 of transcription start
Solyc08g005540.2.1	TATA-box	TATATA	1032	6	-	Arabidopsis thaliana	core promoter element around -30 of transcription start
Solyc08g005540.2.1	TATA-box	ATATAT	1033	6	-	Brassica napus	core promoter element around -30 of transcription start
Solyc08g005540.2.1	TATA-box	TATATA	1034	6	-	Arabidopsis thaliana	core promoter element around -30 of transcription start
Solyc08g005540.2.1	TATA-box	ATATAT	1035	6	-	Brassica napus	core promoter element around -30 of transcription start
Solyc08g005540.2.1	TATA-box	TATATA	1036	6	-	Arabidopsis thaliana	core promoter element around -30 of transcription start
Solyc08g005540.2.1	TATA-box	ATATAT	1037	6	-	Brassica napus	core promoter element around -30 of transcription start
Solyc08g005540.2.1	TATA-box	TATATA	1038	6	-	Arabidopsis thaliana	core promoter element around -30 of transcription start
Solyc08g005540.2.1	TATA-box	ATATAT	1039	6	-	Brassica napus	core promoter element around -30 of transcription start
Solyc08g005540.2.1	TATA-box	TATATA	1040	6	-	Arabidopsis thaliana	core promoter element around -30 of transcription start
Solyc08g005540.2.1	TATA-box	ATATAT	1041	6	-	Brassica napus	core promoter element around -30 of transcription start
Solyc08g005540.2.1	TATA-box	TATATA	1042	6	-	Arabidopsis thaliana	core promoter element around -30 of transcription start
Solyc08g005540.2.1	TATA-box	ATATAT	1043	6	-	Brassica napus	core promoter element around -30 of transcription start
Solyc08g005540.2.1	TATA-box	TATATA	1044	6	-	Arabidopsis thaliana	core promoter element around -30 of transcription start
Solyc08g005540.2.1	TATA-box	ATATAT	1045	6	-	Brassica napus	core promoter element around -30 of transcription start
Solyc08g005540.2.1	TATA-box	TATATA	1046	6	-	Arabidopsis thaliana	core promoter element around -30 of transcription start
Solyc08g005540.2.1	TATA-box	ATATAT	1047	6	-	Brassica napus	core promoter element around -30 of transcription start
Solyc08g005540.2.1	TATA-box	TATATA	1048	6	-	Arabidopsis thaliana	core promoter element around -30 of transcription start
Solyc08g005540.2.1	TATA-box	ATATAT	1049	6	-	Brassica napus	core promoter element around -30 of transcription start
Solyc08g005540.2.1	TATA-box	TATATA	1050	6	-	Arabidopsis thaliana	core promoter element around -30 of transcription start
Solyc08g005540.2.1	TATA-box	ATATAT	1051	6	-	Brassica napus	core promoter element around -30 of transcription start
Solyc08g005540.2.1	TATA-box	TATATA	1052	6	-	Arabidopsis thaliana	core promoter element around -30 of transcription start
Solyc08g005540.2.1	TATA-box	ATATAT	1053	6	-	Brassica napus	core promoter element around -30 of transcription start
Solyc08g005540.2.1	TATA-box	TATATA	1054	6	-	Arabidopsis thaliana	core promoter element around -30 of transcription start
Solyc08g005540.2.1	TATA-box	ATATAT	1055	6	-	Brassica napus	core promoter element around -30 of transcription start
Solyc08g005540.2.1	TATA-box	TATATA	1056	6	-	Arabidopsis thaliana	core promoter element around -30 of transcription start
Solyc08g005540.2.1	TATA-box	ATATAT	1057	6	-	Brassica napus	core promoter element around -30 of transcription start
Solyc08g005540.2.1	TATA-box	TATATA	1058	6	-	Arabidopsis thaliana	core promoter element around -30 of transcription start
Solyc08g005540.2.1	TATA-box	ATATAT	1059	6	-	Brassica napus	core promoter element around -30 of transcription start
Solyc08g005540.2.1	TATA-box	TATATA	1060	6	-	Arabidopsis thaliana	core promoter element around -30 of transcription start
Solyc08g005540.2.1	TATA-box	ATATAT	1061	6	-	Brassica napus	core promoter element around -30 of transcription start
Solyc08g005540.2.1	TATA-box	TATATA	1062	6	-	Arabidopsis thaliana	core promoter element around -30 of transcription start
Solyc08g005540.2.1	TATA-box	ATATAT	1063	6	-	Brassica napus	core promoter element around -30 of transcription start
Solyc08g005540.2.1	TATA-box	TATATA	1064	6	-	Arabidopsis thaliana	core promoter element around -30 of transcription start
Solyc08g005540.2.1	TATA-box	ATATAT	1065	6	-	Brassica napus	core promoter element around -30 of transcription start
Solyc08g005540.2.1	TATA-box	TATATA	1066	6	-	Arabidopsis thaliana	core promoter element around -30 of transcription start
Solyc08g005540.2.1	TATA-box	ATATAT	1067	6	-	Brassica napus	core promoter element around -30 of transcription start
Solyc08g005540.2.1	TATA-box	TATATA	1068	6	-	Arabidopsis thaliana	core promoter element around -30 of transcription start
Solyc08g005540.2.1	TATA-box	ATATAT	1069	6	-	Brassica napus	core promoter element around -30 of transcription start
Solyc08g005540.2.1	TATA-box	TATATA	1070	6	-	Arabidopsis thaliana	core promoter element around -30 of transcription start
Solyc08g005540.2.1	TATA-box	ATATAT	1071	6	-	Brassica napus	core promoter element around -30 of transcription start
Solyc08g005540.2.1	TATA-box	TATATA	1072	6	-	Arabidopsis thaliana	core promoter element around -30 of transcription start
Solyc08g005540.2.1	TATA-box	ATATAT	1073	6	-	Brassica napus	core promoter element around -30 of transcription start
Solyc08g005540.2.1	TATA-box	TATATA	1074	6	-	Arabidopsis thaliana	core promoter element around -30 of transcription start
Solyc08g005540.2.1	TATA-box	ATATAT	1075	6	-	Brassica napus	core promoter element around -30 of transcription start
Solyc08g005540.2.1	TATA-box	TATATA	1076	6	-	Arabidopsis thaliana	core promoter element around -30 of transcription start
Solyc08g005540.2.1	TATA-box	ATATAT	1077	6	-	Brassica napus	core promoter element around -30 of transcription start
Solyc08g005540.2.1	TATA-box	TATATA	1078	6	-	Arabidopsis thaliana	core promoter element around -30 of transcription start
Solyc08g005540.2.1	TATA-box	ATATAT	1079	6	-	Brassica napus	core promoter element around -30 of transcription start
Solyc08g005540.2.1	TATA-box	TATATA	1080	6	-	Arabidopsis thaliana	core promoter element around -30 of transcription start
Solyc08g005540.2.1	TATA-box	ATATAT	1081	6	-	Brassica napus	core promoter element around -30 of transcription start
Solyc08g005540.2.1	TATA-box	TATATA	1082	6	-	Arabidopsis thaliana	core promoter element around -30 of transcription start
Solyc08g005540.2.1	TATA-box	TATA	1084	4	-	Arabidopsis thaliana	core promoter element around -30 of transcription start
Solyc08g005540.2.1	TATA-box	taTATAAAtc	1097	9	-	Arabidopsis thaliana	core promoter element around -30 of transcription start
Solyc08g005540.2.1	TATA-box	ATATAT	1098	6	-	Brassica napus	core promoter element around -30 of transcription start
Solyc08g005540.2.1	TATA-box	TATATA	1099	6	-	Arabidopsis thaliana	core promoter element around -30 of transcription start
Solyc08g005540.2.1	TATA-box	ATATAT	1100	6	-	Brassica napus	core promoter element around -30 of transcription start
Solyc08g005540.2.1	TATA-box	TATATA	1101	6	-	Arabidopsis thaliana	core promoter element around -30 of transcription start
Solyc08g005540.2.1	TATA-box	TATA	1103	4	-	Arabidopsis thaliana	core promoter element around -30 of transcription start
Solyc08g005540.2.1	TATA-box	TATA	1109	4	-	Arabidopsis thaliana	core promoter element around -30 of transcription start
Solyc08g005540.2.1	TATA-box	TATA	1125	4	-	Arabidopsis thaliana	core promoter element around -30 of transcription start
Solyc08g005540.2.1	TATA-box	ATATAT	1130	6	-	Brassica napus	core promoter element around -30 of transcription start
Solyc08g005540.2.1	TATA-box	TATATA	1131	6	-	Arabidopsis thaliana	core promoter element around -30 of transcription start
Solyc08g005540.2.1	TATA-box	ATATAA	1132	6	+	Brassica oleracea	core promoter element around -30 of transcription start
Solyc08g005540.2.1	TATA-box	TATA	1133	4	-	Arabidopsis thaliana	core promoter element around -30 of transcription start
Solyc08g005540.2.1	TATA-box	TATA	1189	4	-	Arabidopsis thaliana	core promoter element around -30 of transcription start
Solyc08g005540.2.1	TATA-box	TATAA	1262	5	-	Arabidopsis thaliana	core promoter element around -30 of transcription start
Solyc08g005540.2.1	TATA-box	TATA	1263	4	-	Arabidopsis thaliana	core promoter element around -30 of transcription start
Solyc08g005540.2.1	TATA-box	TATACA	1288	6	-	Helianthus annuus	core promoter element around -30 of transcription start
Solyc08g005540.2.1	TATA-box	TATA	1290	4	-	Arabidopsis thaliana	core promoter element around -30 of transcription start
Solyc08g005540.2.1	TATA-box	ATATAA	1302	6	+	Brassica oleracea	core promoter element around -30 of transcription start
Solyc08g005540.2.1	TATA-box	TATA	1303	4	-	Arabidopsis thaliana	core promoter element around -30 of transcription start
Solyc08g005540.2.1	TATA-box	ATATAT	1341	6	-	Brassica napus	core promoter element around -30 of transcription start
Solyc08g005540.2.1	TATA-box	TATATA	1342	6	-	Arabidopsis thaliana	core promoter element around -30 of transcription start
Solyc08g005540.2.1	TATA-box	ATATAA	1343	6	+	Brassica oleracea	core promoter element around -30 of transcription start
Solyc08g005540.2.1	TATA-box	TATA	1344	4	-	Arabidopsis thaliana	core promoter element around -30 of transcription start
Solyc08g005540.2.1	TATA-box	TATTTAAA	1429	8	-	Arabidopsis thaliana	core promoter element around -30 of transcription start
Solyc08g005540.2.1	TATA-box	TATAAAT	1482	7	-	Brassica juncea	core promoter element around -30 of transcription start
Solyc08g005540.2.1	TATA-box	TATAAA	1483	6	-	Helianthus annuus	core promoter element around -30 of transcription start
Solyc08g005540.2.1	TATA-box	TATAA	1484	5	-	Arabidopsis thaliana	core promoter element around -30 of transcription start
Solyc08g005540.2.1	TATA-box	TATA	1485	4	-	Arabidopsis thaliana	core promoter element around -30 of transcription start
Solyc08g005540.2.1	TATA-box	TATAAAA	1503	7	-	Pisum sativum	core promoter element around -30 of transcription start
Solyc08g005540.2.1	TATA-box	TATAAA	1504	6	-	Helianthus annuus	core promoter element around -30 of transcription start
Solyc08g005540.2.1	TATA-box	TATAA	1505	5	-	Arabidopsis thaliana	core promoter element around -30 of transcription start
Solyc08g005540.2.1	TATA-box	TATATTTATATTT	1506	12	+	Avena sativa	core promoter element around -30 of transcription start
Solyc08g005540.2.1	TATA-box	TATTTAAA	1543	8	-	Arabidopsis thaliana	core promoter element around -30 of transcription start
Solyc08g005540.2.1	TATA-box	ATATAT	1583	6	-	Brassica napus	core promoter element around -30 of transcription start
Solyc08g005540.2.1	TATA-box	TATATA	1584	6	-	Arabidopsis thaliana	core promoter element around -30 of transcription start
Solyc08g005540.2.1	TATA-box	TATA	1586	4	-	Arabidopsis thaliana	core promoter element around -30 of transcription start
Solyc08g005540.2.1	TATA-box	ATATAT	1667	6	-	Brassica napus	core promoter element around -30 of transcription start
Solyc08g005540.2.1	TATA-box	TATA	1668	4	-	Arabidopsis thaliana	core promoter element around -30 of transcription start
Solyc08g005540.2.1	TATA-box	TAAAGATT	1701	8	-	Arabidopsis thaliana	core promoter element around -30 of transcription start
Solyc08g005540.2.1	TATA-box	TATATA	1742	6	-	Arabidopsis thaliana	core promoter element around -30 of transcription start
Solyc08g005540.2.1	TATA-box	ATATAA	1743	6	+	Brassica oleracea	core promoter element around -30 of transcription start
Solyc08g005540.2.1	TATA-box	TATA	1744	4	-	Arabidopsis thaliana	core promoter element around -30 of transcription start
Solyc08g005540.2.1	TATA-box	ATTATA	1912	6	+	Brassica napus	core promoter element around -30 of transcription start
Solyc08g005540.2.1	TATA-box	TATAA	1913	5	-	Arabidopsis thaliana	core promoter element around -30 of transcription start
Solyc08g005540.2.1	TATA-box	TATA	1914	4	-	Arabidopsis thaliana	core promoter element around -30 of transcription start
Solyc08g005540.2.1	TATA-box	ATATAT	1953	6	-	Brassica napus	core promoter element around -30 of transcription start
Solyc08g005540.2.1	TATA-box	TATATA	1954	6	-	Arabidopsis thaliana	core promoter element around -30 of transcription start
Solyc08g005540.2.1	TATA-box	ATATAT	1955	6	-	Brassica napus	core promoter element around -30 of transcription start
Solyc08g005540.2.1	TATA-box	TATA	1956	4	-	Arabidopsis thaliana	core promoter element around -30 of transcription start
Solyc08g005540.2.1	WUN-motif	AAATTTCTT	1275	9	-	Nicotiana glutinosa
Solyc08g005540.2.1	MRE	AACCTAA	1200	7	+	Petroselinum crispum	MYB binding site involved in light responsiveness
Solyc08g005540.2.1	WRE3	CCACCT	1898	6	+	Pisum sativum
Solyc08g005540.2.1		motif_sequence	286	4	-	organism	short_function
Solyc08g005540.2.1		motif_sequence	886	4	+	organism	short_function
Solyc08g005540.2.1		motif_sequence	984	4	+	organism	short_function
Solyc08g005540.2.1		motif_sequence	991	4	+	organism	short_function
Solyc08g005540.2.1		motif_sequence	1147	4	+	organism	short_function
Solyc08g005540.2.1		motif_sequence	1778	4	+	organism	short_function
Solyc08g005540.2.1	MYC	CATGTG	18	6	-	Arabidopsis thaliana
Solyc08g005540.2.1	MYC	CATTTG	967	6	-	Arabidopsis thaliana
Solyc08g005540.2.1	MYC	CAATTG	973	6	+	Arabidopsis thaliana
Solyc08g005540.2.1	TCCC-motif	TCTCCCT	995	7	+	Spinacia oleracea	part of a light responsive element
Solyc08g005540.2.1	ATC-motif	AGTAATCT	334	8	-	Spinacia oleracea	part of a conserved DNA module involved in light responsiveness
Solyc08g005540.2.1	ARE	AAACCA	859	6	-	Zea mays	cis-acting regulatory element essential for the anaerobic induction
Solyc08g005540.2.1	W box	TTGACC	1253	6	-	Arabidopsis thaliana
Solyc08g005540.2.1	AC-I	(T/C)C(T/C)(C/T)ACC(T/C)ACC	411	9	+	Phaseolus vulgaris
Solyc08g005540.2.1	MYB	CAACCA	449	6	+	Arabidopsis thaliana
Solyc08g005540.2.1	Unnamed__4	CTCC	888	4	+	Petroselinum hortense
Solyc08g005540.2.1	Unnamed__4	CTCC	996	4	+	Petroselinum hortense
Solyc08g005540.2.1	Unnamed__4	CTCC	1780	4	+	Petroselinum hortense
Solyc08g005540.2.1	Unnamed__4	CTCC	1964	4	+	Petroselinum hortense
Solyc08g005540.2.1	AT~TATA-box	TATATA	930	6	+	Arabidopsis thaliana
Solyc08g005540.2.1	AT~TATA-box	TATATA	951	6	+	Arabidopsis thaliana
Solyc08g005540.2.1	AT~TATA-box	TATATA	953	6	+	Arabidopsis thaliana
Solyc08g005540.2.1	AT~TATA-box	TATATA	955	6	+	Arabidopsis thaliana
Solyc08g005540.2.1	AT~TATA-box	TATATA	957	6	+	Arabidopsis thaliana
Solyc08g005540.2.1	AT~TATA-box	TATATA	959	6	+	Arabidopsis thaliana
Solyc08g005540.2.1	AT~TATA-box	TATATA	1026	6	-	Arabidopsis thaliana
Solyc08g005540.2.1	AT~TATA-box	TATATA	1028	6	-	Arabidopsis thaliana
Solyc08g005540.2.1	AT~TATA-box	TATATA	1030	6	-	Arabidopsis thaliana
Solyc08g005540.2.1	AT~TATA-box	TATATA	1032	6	-	Arabidopsis thaliana
Solyc08g005540.2.1	AT~TATA-box	TATATA	1034	6	-	Arabidopsis thaliana
Solyc08g005540.2.1	AT~TATA-box	TATATA	1036	6	-	Arabidopsis thaliana
Solyc08g005540.2.1	AT~TATA-box	TATATA	1038	6	-	Arabidopsis thaliana
Solyc08g005540.2.1	AT~TATA-box	TATATA	1040	6	-	Arabidopsis thaliana
Solyc08g005540.2.1	AT~TATA-box	TATATA	1042	6	-	Arabidopsis thaliana
Solyc08g005540.2.1	AT~TATA-box	TATATA	1044	6	-	Arabidopsis thaliana
Solyc08g005540.2.1	AT~TATA-box	TATATA	1046	6	-	Arabidopsis thaliana
Solyc08g005540.2.1	AT~TATA-box	TATATA	1048	6	-	Arabidopsis thaliana
Solyc08g005540.2.1	AT~TATA-box	TATATA	1050	6	-	Arabidopsis thaliana
Solyc08g005540.2.1	AT~TATA-box	TATATA	1052	6	-	Arabidopsis thaliana
Solyc08g005540.2.1	AT~TATA-box	TATATA	1054	6	-	Arabidopsis thaliana
Solyc08g005540.2.1	AT~TATA-box	TATATA	1056	6	-	Arabidopsis thaliana
Solyc08g005540.2.1	AT~TATA-box	TATATA	1058	6	-	Arabidopsis thaliana
Solyc08g005540.2.1	AT~TATA-box	TATATA	1060	6	-	Arabidopsis thaliana
Solyc08g005540.2.1	AT~TATA-box	TATATA	1062	6	-	Arabidopsis thaliana
Solyc08g005540.2.1	AT~TATA-box	TATATA	1064	6	-	Arabidopsis thaliana
Solyc08g005540.2.1	AT~TATA-box	TATATA	1066	6	-	Arabidopsis thaliana
Solyc08g005540.2.1	AT~TATA-box	TATATA	1068	6	-	Arabidopsis thaliana
Solyc08g005540.2.1	AT~TATA-box	TATATA	1070	6	-	Arabidopsis thaliana
Solyc08g005540.2.1	AT~TATA-box	TATATA	1072	6	-	Arabidopsis thaliana
Solyc08g005540.2.1	AT~TATA-box	TATATA	1074	6	-	Arabidopsis thaliana
Solyc08g005540.2.1	AT~TATA-box	TATATA	1076	6	-	Arabidopsis thaliana
Solyc08g005540.2.1	AT~TATA-box	TATATA	1078	6	-	Arabidopsis thaliana
Solyc08g005540.2.1	AT~TATA-box	TATATA	1080	6	-	Arabidopsis thaliana
Solyc08g005540.2.1	AT~TATA-box	TATATA	1082	6	-	Arabidopsis thaliana
Solyc08g005540.2.1	AT~TATA-box	TATATA	1099	6	-	Arabidopsis thaliana
Solyc08g005540.2.1	AT~TATA-box	TATATA	1101	6	-	Arabidopsis thaliana
Solyc08g005540.2.1	AT~TATA-box	TATATA	1131	6	-	Arabidopsis thaliana
Solyc08g005540.2.1	AT~TATA-box	TATATA	1342	6	-	Arabidopsis thaliana
Solyc08g005540.2.1	AT~TATA-box	TATATA	1584	6	-	Arabidopsis thaliana
Solyc08g005540.2.1	AT~TATA-box	TATATA	1742	6	-	Arabidopsis thaliana
Solyc08g005540.2.1	AT~TATA-box	TATATA	1954	6	-	Arabidopsis thaliana
Solyc08g005540.2.1	GA-motif	ATAGATAA	767	8	+	Arabidopsis thaliana	part of a light responsive element
Solyc08g005540.2.1	GATA-motif	AAGATAAGATT	1524	10	-	Arabidopsis thaliana	part of a light responsive element
Solyc08g005540.2.1	ERE	ATTTTAAA	202	8	+	Nicotiana glutinos
Solyc08g005540.2.1	ERE	ATTTTAAA	262	8	+	Nicotiana glutinos
Solyc08g005540.2.1	ERE	ATTTTAAA	1475	8	+	Nicotiana glutinos
Solyc08g005540.2.1	ERE	ATTTTAAA	1541	8	+	Nicotiana glutinos
Solyc08g005540.2.1	ERE	ATTTCATA	1659	8	+	Nicotiana glutinos
Solyc08g005540.2.1	CAAT-box	CAAAT	71	5	+	Pisum sativum	common cis-acting element in promoter and enhancer regions
Solyc08g005540.2.1	CAAT-box	CAAT	101	4	-	Nicotiana glutinosa
Solyc08g005540.2.1	CAAT-box	CAAT	161	4	+	Nicotiana glutinosa
Solyc08g005540.2.1	CAAT-box	CAAAT	216	5	+	Pisum sativum	common cis-acting element in promoter and enhancer regions
Solyc08g005540.2.1	CAAT-box	CAAAT	242	5	-	Pisum sativum	common cis-acting element in promoter and enhancer regions
Solyc08g005540.2.1	CAAT-box	CAAT	429	4	+	Nicotiana glutinosa
Solyc08g005540.2.1	CAAT-box	CCAAT	477	5	-	Arabidopsis thaliana	common cis-acting element in promoter and enhancer regions
Solyc08g005540.2.1	CAAT-box	CAAT	484	4	+	Nicotiana glutinosa
Solyc08g005540.2.1	CAAT-box	CAAAT	546	5	+	Pisum sativum	common cis-acting element in promoter and enhancer regions
Solyc08g005540.2.1	CAAT-box	CAAT	564	4	-	Nicotiana glutinosa
Solyc08g005540.2.1	CAAT-box	CCAAT	581	5	+	Arabidopsis thaliana	common cis-acting element in promoter and enhancer regions
Solyc08g005540.2.1	CAAT-box	CAAT	582	4	+	Nicotiana glutinosa
Solyc08g005540.2.1	CAAT-box	CAAT	610	4	-	Nicotiana glutinosa
Solyc08g005540.2.1	CAAT-box	CAAAT	635	5	-	Pisum sativum	common cis-acting element in promoter and enhancer regions
Solyc08g005540.2.1	CAAT-box	CAAT	758	4	+	Nicotiana glutinosa
Solyc08g005540.2.1	CAAT-box	CAAAT	762	5	+	Pisum sativum	common cis-acting element in promoter and enhancer regions
Solyc08g005540.2.1	CAAT-box	CAAAT	940	5	+	Pisum sativum	common cis-acting element in promoter and enhancer regions
Solyc08g005540.2.1	CAAT-box	CAAAT	967	5	+	Pisum sativum	common cis-acting element in promoter and enhancer regions
Solyc08g005540.2.1	CAAT-box	CAAT	973	4	+	Nicotiana glutinosa
Solyc08g005540.2.1	CAAT-box	CAAT	975	4	-	Nicotiana glutinosa
Solyc08g005540.2.1	CAAT-box	CAAT	1006	4	+	Nicotiana glutinosa
Solyc08g005540.2.1	CAAT-box	CAAAT	1022	5	+	Pisum sativum	common cis-acting element in promoter and enhancer regions
Solyc08g005540.2.1	CAAT-box	CAAT	1088	4	+	Nicotiana glutinosa
Solyc08g005540.2.1	CAAT-box	CAAAT	1227	5	-	Pisum sativum	common cis-acting element in promoter and enhancer regions
Solyc08g005540.2.1	CAAT-box	CAAT	1237	4	-	Nicotiana glutinosa
Solyc08g005540.2.1	CAAT-box	CAAT	1298	4	-	Nicotiana glutinosa
Solyc08g005540.2.1	CAAT-box	CAAT	1330	4	+	Nicotiana glutinosa
Solyc08g005540.2.1	CAAT-box	CAAAT	1353	5	+	Pisum sativum	common cis-acting element in promoter and enhancer regions
Solyc08g005540.2.1	CAAT-box	CAAT	1657	4	+	Nicotiana glutinosa
Solyc08g005540.2.1	CAAT-box	CAAAT	1684	5	+	Pisum sativum	common cis-acting element in promoter and enhancer regions
Solyc08g005540.2.1	CAAT-box	CAAT	1694	4	+	Nicotiana glutinosa
Solyc08g005540.2.1	CAAT-box	CCAAT	1782	5	+	Arabidopsis thaliana	common cis-acting element in promoter and enhancer regions
Solyc08g005540.2.1	CAAT-box	CAAT	1783	4	+	Nicotiana glutinosa
Solyc08g005540.2.1	CAAT-box	CAAT	1826	4	-	Nicotiana glutinosa
Solyc08g005540.2.1	CAAT-box	CAAT	1932	4	+	Nicotiana glutinosa
Solyc08g005540.2.1	G-box	TAACACGTAG	1157	9	+	Brassica oleracea	cis-acting regulatory element involved in light responsiveness
Solyc08g005540.2.1	TATA	TATAAAAT	185	8	+	Arabidopsis thaliana
Solyc08g005540.2.1	TATA	TATAAAAT	1502	8	-	Arabidopsis thaliana
Solyc08g005540.2.1	Unnamed__1	GAATTTAATTAA	384	11	-	Glycine max	60K protein binding site
Solyc08g005540.2.1	Unnamed__1	CGTGG	857	5	+	Zea mays
Solyc08g005540.2.1	Unnamed__1	CGTGG	1618	5	-	Zea mays
Solyc08g005540.2.1	TCT-motif	TCTTAC	1758	6	+	Arabidopsis thaliana	part of a light responsive element
Solyc08g005540.2.1	Box 4	ATTAAT	308	6	+	Petroselinum crispum	part of a conserved DNA module involved in light responsiveness
Solyc08g005540.2.1	Box 4	ATTAAT	368	6	+	Petroselinum crispum	part of a conserved DNA module involved in light responsiveness
Solyc08g005540.2.1	Box 4	ATTAAT	372	6	+	Petroselinum crispum	part of a conserved DNA module involved in light responsiveness
Solyc08g005540.2.1	Box 4	ATTAAT	376	6	+	Petroselinum crispum	part of a conserved DNA module involved in light responsiveness
Solyc08g005540.2.1	Box 4	ATTAAT	383	6	+	Petroselinum crispum	part of a conserved DNA module involved in light responsiveness
Solyc08g005540.2.1	Box 4	ATTAAT	392	6	+	Petroselinum crispum	part of a conserved DNA module involved in light responsiveness
Solyc08g005540.2.1	Box 4	ATTAAT	549	6	+	Petroselinum crispum	part of a conserved DNA module involved in light responsiveness
Solyc08g005540.2.1	Box 4	ATTAAT	553	6	+	Petroselinum crispum	part of a conserved DNA module involved in light responsiveness
Solyc08g005540.2.1	Box 4	ATTAAT	839	6	+	Petroselinum crispum	part of a conserved DNA module involved in light responsiveness
Solyc08g005540.2.1	Box 4	ATTAAT	1563	6	-	Petroselinum crispum	part of a conserved DNA module involved in light responsiveness
Solyc08g005540.2.1	Box 4	ATTAAT	1579	6	-	Petroselinum crispum	part of a conserved DNA module involved in light responsiveness
Solyc08g005540.2.1	Box 4	ATTAAT	1862	6	-	Petroselinum crispum	part of a conserved DNA module involved in light responsiveness
Solyc08g005540.2.1	Box 4	ATTAAT	1949	6	-	Petroselinum crispum	part of a conserved DNA module involved in light responsiveness
Solyc08g005540.2.1	AT-rich element	ATAGAAATCAA	138	10	-	Glycine max	binding site of AT-rich DNA binding protein (ATBP-1)
Solyc08g005540.2.1	TC-rich repeats	ATTCTCTAAC	431	9	-	Nicotiana tabacum	cis-acting element involved in defense and stress responsiveness
Solyc08g075710.3.1	AT~TATA-box	TATATA	451	6	+	Arabidopsis thaliana
Solyc08g075710.3.1	AT~TATA-box	TATATA	744	6	+	Arabidopsis thaliana
Solyc08g075710.3.1	AT~TATA-box	TATATA	814	6	+	Arabidopsis thaliana
Solyc08g075710.3.1	AT~TATA-box	TATATA	964	6	+	Arabidopsis thaliana
Solyc08g075710.3.1	AT~TATA-box	TATATA	1009	6	-	Arabidopsis thaliana
Solyc08g075710.3.1	AT~TATA-box	TATATA	1342	6	-	Arabidopsis thaliana
Solyc08g075710.3.1	AT~TATA-box	TATATA	1538	6	-	Arabidopsis thaliana
Solyc08g075710.3.1	AT~TATA-box	TATATA	1945	6	-	Arabidopsis thaliana
Solyc08g075710.3.1	Myb	TAACTG	169	6	+	Arabidopsis thaliana
Solyc08g075710.3.1	ATCT-motif	AATCTAATCC	838	9	-	Pisum sativum	part of a conserved DNA module involved in light responsiveness
Solyc08g075710.3.1	GATA-motif	AAGATAAGATT	837	10	+	Arabidopsis thaliana	part of a light responsive element
Solyc08g075710.3.1	GATA-motif	AAGATAAGATT	1910	10	-	Arabidopsis thaliana	part of a light responsive element
Solyc08g075710.3.1	A-box	CCGTCC	348	6	-	Petroselinum crispum	cis-acting regulatory element
Solyc08g075710.3.1	ERE	ATTTTAAA	607	8	-	Nicotiana glutinos
Solyc08g075710.3.1	ERE	ATTTTAAA	888	8	+	Nicotiana glutinos
Solyc08g075710.3.1	ERE	ATTTTAAA	1383	8	+	Nicotiana glutinos
Solyc08g075710.3.1	AAGAA-motif	GAAAGAA	897	7	+	Avena sativa
Solyc08g075710.3.1	G-box	TACGTG	1326	6	+	Arabidopsis thaliana	cis-acting regulatory element involved in light responsiveness
Solyc08g075710.3.1	CAAT-box	CCAAT	23	5	-	Arabidopsis thaliana	common cis-acting element in promoter and enhancer regions
Solyc08g075710.3.1	CAAT-box	AGCTCAATTTCA	26	11	+	Daucus carota	common cis-acting element in promoter and enhancer regions
Solyc08g075710.3.1	CAAT-box	CAAT	30	4	+	Nicotiana glutinosa
Solyc08g075710.3.1	CAAT-box	CCAAT	109	5	-	Arabidopsis thaliana	common cis-acting element in promoter and enhancer regions
Solyc08g075710.3.1	CAAT-box	CAAT	132	4	+	Nicotiana glutinosa
Solyc08g075710.3.1	CAAT-box	CAAAT	200	5	+	Pisum sativum	common cis-acting element in promoter and enhancer regions
Solyc08g075710.3.1	CAAT-box	CAAT	205	4	+	Nicotiana glutinosa
Solyc08g075710.3.1	CAAT-box	CAAAT	209	5	+	Pisum sativum	common cis-acting element in promoter and enhancer regions
Solyc08g075710.3.1	CAAT-box	CCAAT	271	5	-	Arabidopsis thaliana	common cis-acting element in promoter and enhancer regions
Solyc08g075710.3.1	CAAT-box	CAAT	276	4	-	Nicotiana glutinosa
Solyc08g075710.3.1	CAAT-box	CAAT	325	4	-	Nicotiana glutinosa
Solyc08g075710.3.1	CAAT-box	CAAAT	344	5	-	Pisum sativum	common cis-acting element in promoter and enhancer regions
Solyc08g075710.3.1	CAAT-box	CAAT	354	4	-	Nicotiana glutinosa
Solyc08g075710.3.1	CAAT-box	CAAT	379	4	+	Nicotiana glutinosa
Solyc08g075710.3.1	CAAT-box	CAAT	392	4	+	Nicotiana glutinosa
Solyc08g075710.3.1	CAAT-box	CAAT	577	4	-	Nicotiana glutinosa
Solyc08g075710.3.1	CAAT-box	CAAAT	674	5	+	Pisum sativum	common cis-acting element in promoter and enhancer regions
Solyc08g075710.3.1	CAAT-box	CAAT	692	4	+	Nicotiana glutinosa
Solyc08g075710.3.1	CAAT-box	CAAAT	732	5	-	Pisum sativum	common cis-acting element in promoter and enhancer regions
Solyc08g075710.3.1	CAAT-box	CAAT	739	4	-	Nicotiana glutinosa
Solyc08g075710.3.1	CAAT-box	CAAT	831	4	-	Nicotiana glutinosa
Solyc08g075710.3.1	CAAT-box	CAAAT	973	5	-	Pisum sativum	common cis-acting element in promoter and enhancer regions
Solyc08g075710.3.1	CAAT-box	CAAT	996	4	+	Nicotiana glutinosa
Solyc08g075710.3.1	CAAT-box	CAAT	1067	4	+	Nicotiana glutinosa
Solyc08g075710.3.1	CAAT-box	CCAAT	1177	5	-	Arabidopsis thaliana	common cis-acting element in promoter and enhancer regions
Solyc08g075710.3.1	CAAT-box	CAAT	1281	4	-	Nicotiana glutinosa
Solyc08g075710.3.1	CAAT-box	CAAAT	1392	5	+	Pisum sativum	common cis-acting element in promoter and enhancer regions
Solyc08g075710.3.1	CAAT-box	CAAAT	1470	5	+	Pisum sativum	common cis-acting element in promoter and enhancer regions
Solyc08g075710.3.1	CAAT-box	CAAAT	1662	5	+	Pisum sativum	common cis-acting element in promoter and enhancer regions
Solyc08g075710.3.1	CAAT-box	CAAAT	1746	5	+	Pisum sativum	common cis-acting element in promoter and enhancer regions
Solyc08g075710.3.1	CAAT-box	CAAT	1791	4	+	Nicotiana glutinosa
Solyc08g075710.3.1	CAAT-box	CAAT	1806	4	+	Nicotiana glutinosa
Solyc08g075710.3.1	CAAT-box	CAAT	1888	4	+	Nicotiana glutinosa
Solyc08g075710.3.1	CAAT-box	CAAT	1960	4	+	Nicotiana glutinosa
Solyc08g075710.3.1	CAAT-box	CAAAT	1966	5	-	Pisum sativum	common cis-acting element in promoter and enhancer regions
Solyc08g075710.3.1	CAAT-box	CAAAT	1974	5	+	Pisum sativum	common cis-acting element in promoter and enhancer regions
Solyc08g075710.3.1	LAMP-element	CTTTATCA	1861	8	+	Pisum sativum	part of a light responsive element
Solyc08g075710.3.1	Gap-box	CAAATGAA(A/G)A	339	9	-	Arabidopsis thaliana	part of a light responsive element
Solyc08g075710.3.1	TCT-motif	TCTTAC	1039	6	-	Arabidopsis thaliana	part of a light responsive element
Solyc08g075710.3.1	Unnamed__1	GAATTTAATTAA	925	11	+	Glycine max	60K protein binding site
Solyc08g075710.3.1	TATA	TATAAAAT	453	8	+	Arabidopsis thaliana
Solyc08g075710.3.1	TATA	TATAAAAT	1991	8	+	Arabidopsis thaliana
Solyc08g075710.3.1	TC-rich repeats	GTTTTCTTAC	897	9	-	Nicotiana tabacum	cis-acting element involved in defense and stress responsiveness
Solyc08g075710.3.1	TC-rich repeats	GTTTTCTTAC	1834	9	+	Nicotiana tabacum	cis-acting element involved in defense and stress responsiveness
Solyc08g075710.3.1	MYB-like sequence	TAACCA	947	6	-	Arabidopsis thaliana
Solyc08g075710.3.1	MYB-like sequence	TAACCA	1052	6	+	Arabidopsis thaliana
Solyc08g075710.3.1	Box 4	ATTAAT	1563	6	-	Petroselinum crispum	part of a conserved DNA module involved in light responsiveness
Solyc08g075710.3.1	WUN-motif	AAATTACT	1485	8	+	Nicotiana glutinosa
Solyc08g075710.3.1	TATA-box	TATA	45	4	+	Arabidopsis thaliana	core promoter element around -30 of transcription start
Solyc08g075710.3.1	TATA-box	ATTATA	53	6	+	Brassica napus	core promoter element around -30 of transcription start
Solyc08g075710.3.1	TATA-box	TATAA	54	5	-	Arabidopsis thaliana	core promoter element around -30 of transcription start
Solyc08g075710.3.1	TATA-box	TATA	55	4	+	Arabidopsis thaliana	core promoter element around -30 of transcription start
Solyc08g075710.3.1	TATA-box	ATTATA	58	6	+	Brassica napus	core promoter element around -30 of transcription start
Solyc08g075710.3.1	TATA-box	TATAA	59	5	-	Arabidopsis thaliana	core promoter element around -30 of transcription start
Solyc08g075710.3.1	TATA-box	TATA	60	4	+	Arabidopsis thaliana	core promoter element around -30 of transcription start
Solyc08g075710.3.1	TATA-box	TATAA	69	5	-	Arabidopsis thaliana	core promoter element around -30 of transcription start
Solyc08g075710.3.1	TATA-box	TATA	70	4	+	Arabidopsis thaliana	core promoter element around -30 of transcription start
Solyc08g075710.3.1	TATA-box	ATATAA	84	6	+	Brassica oleracea	core promoter element around -30 of transcription start
Solyc08g075710.3.1	TATA-box	TATA	85	4	+	Arabidopsis thaliana	core promoter element around -30 of transcription start
Solyc08g075710.3.1	TATA-box	ATATAT	93	6	+	Brassica napus	core promoter element around -30 of transcription start
Solyc08g075710.3.1	TATA-box	TATA	94	4	+	Arabidopsis thaliana	core promoter element around -30 of transcription start
Solyc08g075710.3.1	TATA-box	TATAA	143	5	-	Arabidopsis thaliana	core promoter element around -30 of transcription start
Solyc08g075710.3.1	TATA-box	TATA	144	4	+	Arabidopsis thaliana	core promoter element around -30 of transcription start
Solyc08g075710.3.1	TATA-box	TATAA	157	5	-	Arabidopsis thaliana	core promoter element around -30 of transcription start
Solyc08g075710.3.1	TATA-box	TATA	158	4	+	Arabidopsis thaliana	core promoter element around -30 of transcription start
Solyc08g075710.3.1	TATA-box	TATA	164	4	+	Arabidopsis thaliana	core promoter element around -30 of transcription start
Solyc08g075710.3.1	TATA-box	TATACA	173	6	-	Helianthus annuus	core promoter element around -30 of transcription start
Solyc08g075710.3.1	TATA-box	TATA	175	4	+	Arabidopsis thaliana	core promoter element around -30 of transcription start
Solyc08g075710.3.1	TATA-box	TAAAGATT	177	8	+	Arabidopsis thaliana	core promoter element around -30 of transcription start
Solyc08g075710.3.1	TATA-box	taTATAAAtc	181	9	-	Arabidopsis thaliana	core promoter element around -30 of transcription start
Solyc08g075710.3.1	TATA-box	TATAAAA	184	7	-	Pisum sativum	core promoter element around -30 of transcription start
Solyc08g075710.3.1	TATA-box	TATAAA	185	6	-	Helianthus annuus	core promoter element around -30 of transcription start
Solyc08g075710.3.1	TATA-box	TATAA	186	5	-	Arabidopsis thaliana	core promoter element around -30 of transcription start
Solyc08g075710.3.1	TATA-box	TATA	187	4	+	Arabidopsis thaliana	core promoter element around -30 of transcription start
Solyc08g075710.3.1	TATA-box	ATATAA	212	6	+	Brassica oleracea	core promoter element around -30 of transcription start
Solyc08g075710.3.1	TATA-box	TATA	213	4	+	Arabidopsis thaliana	core promoter element around -30 of transcription start
Solyc08g075710.3.1	TATA-box	TATACA	356	6	-	Helianthus annuus	core promoter element around -30 of transcription start
Solyc08g075710.3.1	TATA-box	TATA	358	4	+	Arabidopsis thaliana	core promoter element around -30 of transcription start
Solyc08g075710.3.1	TATA-box	ATATAT	386	6	+	Brassica napus	core promoter element around -30 of transcription start
Solyc08g075710.3.1	TATA-box	TATA	387	4	+	Arabidopsis thaliana	core promoter element around -30 of transcription start
Solyc08g075710.3.1	TATA-box	TATAAAT	409	7	-	Brassica juncea	core promoter element around -30 of transcription start
Solyc08g075710.3.1	TATA-box	TATAAA	410	6	-	Helianthus annuus	core promoter element around -30 of transcription start
Solyc08g075710.3.1	TATA-box	TATAA	411	5	-	Arabidopsis thaliana	core promoter element around -30 of transcription start
Solyc08g075710.3.1	TATA-box	TATA	412	4	+	Arabidopsis thaliana	core promoter element around -30 of transcription start
Solyc08g075710.3.1	TATA-box	ATTATA	449	6	+	Brassica napus	core promoter element around -30 of transcription start
Solyc08g075710.3.1	TATA-box	TATATAA	450	7	-	Arabidopsis thaliana	core promoter element around -30 of transcription start
Solyc08g075710.3.1	TATA-box	TATATA	451	6	+	Arabidopsis thaliana	core promoter element around -30 of transcription start
Solyc08g075710.3.1	TATA-box	ATATAA	452	6	+	Brassica oleracea	core promoter element around -30 of transcription start
Solyc08g075710.3.1	TATA-box	TATA	453	4	+	Arabidopsis thaliana	core promoter element around -30 of transcription start
Solyc08g075710.3.1	TATA-box	TATAAAT	519	7	-	Brassica juncea	core promoter element around -30 of transcription start
Solyc08g075710.3.1	TATA-box	TATAAA	520	6	-	Helianthus annuus	core promoter element around -30 of transcription start
Solyc08g075710.3.1	TATA-box	TATAA	521	5	-	Arabidopsis thaliana	core promoter element around -30 of transcription start
Solyc08g075710.3.1	TATA-box	TATA	522	4	+	Arabidopsis thaliana	core promoter element around -30 of transcription start
Solyc08g075710.3.1	TATA-box	ATATAT	617	6	+	Brassica napus	core promoter element around -30 of transcription start
Solyc08g075710.3.1	TATA-box	TATA	618	4	+	Arabidopsis thaliana	core promoter element around -30 of transcription start
Solyc08g075710.3.1	TATA-box	ATTATA	723	6	+	Brassica napus	core promoter element around -30 of transcription start
Solyc08g075710.3.1	TATA-box	TATAA	724	5	-	Arabidopsis thaliana	core promoter element around -30 of transcription start
Solyc08g075710.3.1	TATA-box	TATA	725	4	+	Arabidopsis thaliana	core promoter element around -30 of transcription start
Solyc08g075710.3.1	TATA-box	TATATAA	743	7	-	Arabidopsis thaliana	core promoter element around -30 of transcription start
Solyc08g075710.3.1	TATA-box	TATATA	744	6	+	Arabidopsis thaliana	core promoter element around -30 of transcription start
Solyc08g075710.3.1	TATA-box	ATATAA	745	6	+	Brassica oleracea	core promoter element around -30 of transcription start
Solyc08g075710.3.1	TATA-box	TATA	746	4	+	Arabidopsis thaliana	core promoter element around -30 of transcription start
Solyc08g075710.3.1	TATA-box	ATATAA	751	6	+	Brassica oleracea	core promoter element around -30 of transcription start
Solyc08g075710.3.1	TATA-box	TATA	752	4	+	Arabidopsis thaliana	core promoter element around -30 of transcription start
Solyc08g075710.3.1	TATA-box	TATA	768	4	+	Arabidopsis thaliana	core promoter element around -30 of transcription start
Solyc08g075710.3.1	TATA-box	ATTATA	779	6	+	Brassica napus	core promoter element around -30 of transcription start
Solyc08g075710.3.1	TATA-box	TATAA	780	5	-	Arabidopsis thaliana	core promoter element around -30 of transcription start
Solyc08g075710.3.1	TATA-box	TATA	781	4	+	Arabidopsis thaliana	core promoter element around -30 of transcription start
Solyc08g075710.3.1	TATA-box	ATATAT	793	6	+	Brassica napus	core promoter element around -30 of transcription start
Solyc08g075710.3.1	TATA-box	TATA	794	4	+	Arabidopsis thaliana	core promoter element around -30 of transcription start
Solyc08g075710.3.1	TATA-box	TATATA	814	6	+	Arabidopsis thaliana	core promoter element around -30 of transcription start
Solyc08g075710.3.1	TATA-box	TATA	816	4	+	Arabidopsis thaliana	core promoter element around -30 of transcription start
Solyc08g075710.3.1	TATA-box	ATATAT	963	6	+	Brassica napus	core promoter element around -30 of transcription start
Solyc08g075710.3.1	TATA-box	TATATA	964	6	+	Arabidopsis thaliana	core promoter element around -30 of transcription start
Solyc08g075710.3.1	TATA-box	TATA	966	4	+	Arabidopsis thaliana	core promoter element around -30 of transcription start
Solyc08g075710.3.1	TATA-box	TATATA	1009	6	-	Arabidopsis thaliana	core promoter element around -30 of transcription start
Solyc08g075710.3.1	TATA-box	TATA	1011	4	-	Arabidopsis thaliana	core promoter element around -30 of transcription start
Solyc08g075710.3.1	TATA-box	ATATAT	1073	6	-	Brassica napus	core promoter element around -30 of transcription start
Solyc08g075710.3.1	TATA-box	TATA	1074	4	-	Arabidopsis thaliana	core promoter element around -30 of transcription start
Solyc08g075710.3.1	TATA-box	TATAAATA	1105	8	-	Daucus carota	core promoter element around -30 of transcription start
Solyc08g075710.3.1	TATA-box	TATAAAT	1106	7	-	Brassica juncea	core promoter element around -30 of transcription start
Solyc08g075710.3.1	TATA-box	TATAAA	1107	6	-	Helianthus annuus	core promoter element around -30 of transcription start
Solyc08g075710.3.1	TATA-box	TATAA	1108	5	-	Arabidopsis thaliana	core promoter element around -30 of transcription start
Solyc08g075710.3.1	TATA-box	TATA	1109	4	-	Arabidopsis thaliana	core promoter element around -30 of transcription start
Solyc08g075710.3.1	TATA-box	TACAAAA	1208	7	+	Oryza sativa	core promoter element around -30 of transcription start
Solyc08g075710.3.1	TATA-box	ATATAA	1246	6	+	Brassica oleracea	core promoter element around -30 of transcription start
Solyc08g075710.3.1	TATA-box	TATA	1247	4	-	Arabidopsis thaliana	core promoter element around -30 of transcription start
Solyc08g075710.3.1	TATA-box	ATTATA	1255	6	+	Brassica napus	core promoter element around -30 of transcription start
Solyc08g075710.3.1	TATA-box	TATAA	1256	5	-	Arabidopsis thaliana	core promoter element around -30 of transcription start
Solyc08g075710.3.1	TATA-box	TATA	1257	4	-	Arabidopsis thaliana	core promoter element around -30 of transcription start
Solyc08g075710.3.1	TATA-box	TATATTTATATTT	1333	12	-	Avena sativa	core promoter element around -30 of transcription start
Solyc08g075710.3.1	TATA-box	ATATAT	1341	6	-	Brassica napus	core promoter element around -30 of transcription start
Solyc08g075710.3.1	TATA-box	TATATA	1342	6	-	Arabidopsis thaliana	core promoter element around -30 of transcription start
Solyc08g075710.3.1	TATA-box	TATA	1344	4	-	Arabidopsis thaliana	core promoter element around -30 of transcription start
Solyc08g075710.3.1	TATA-box	taTATAAAtc	1457	9	+	Arabidopsis thaliana	core promoter element around -30 of transcription start
Solyc08g075710.3.1	TATA-box	TATATAA	1537	7	-	Arabidopsis thaliana	core promoter element around -30 of transcription start
Solyc08g075710.3.1	TATA-box	TATATA	1538	6	-	Arabidopsis thaliana	core promoter element around -30 of transcription start
Solyc08g075710.3.1	TATA-box	TATA	1540	4	-	Arabidopsis thaliana	core promoter element around -30 of transcription start
Solyc08g075710.3.1	TATA-box	TATTTAAA	1551	8	+	Arabidopsis thaliana	core promoter element around -30 of transcription start
Solyc08g075710.3.1	TATA-box	TACAAAA	1608	7	-	Oryza sativa	core promoter element around -30 of transcription start
Solyc08g075710.3.1	TATA-box	TACAAAA	1672	7	-	Oryza sativa	core promoter element around -30 of transcription start
Solyc08g075710.3.1	TATA-box	TATAAA	1724	6	-	Helianthus annuus	core promoter element around -30 of transcription start
Solyc08g075710.3.1	TATA-box	TATAA	1725	5	-	Arabidopsis thaliana	core promoter element around -30 of transcription start
Solyc08g075710.3.1	TATA-box	TATA	1726	4	-	Arabidopsis thaliana	core promoter element around -30 of transcription start
Solyc08g075710.3.1	TATA-box	ATTATA	1793	6	+	Brassica napus	core promoter element around -30 of transcription start
Solyc08g075710.3.1	TATA-box	TATAA	1794	5	-	Arabidopsis thaliana	core promoter element around -30 of transcription start
Solyc08g075710.3.1	TATA-box	TATA	1795	4	-	Arabidopsis thaliana	core promoter element around -30 of transcription start
Solyc08g075710.3.1	TATA-box	ATATAA	1872	6	+	Brassica oleracea	core promoter element around -30 of transcription start
Solyc08g075710.3.1	TATA-box	TATA	1873	4	-	Arabidopsis thaliana	core promoter element around -30 of transcription start
Solyc08g075710.3.1	TATA-box	TATA	1893	4	-	Arabidopsis thaliana	core promoter element around -30 of transcription start
Solyc08g075710.3.1	TATA-box	TATATA	1945	6	-	Arabidopsis thaliana	core promoter element around -30 of transcription start
Solyc08g075710.3.1	TATA-box	ATATAT	1946	6	-	Brassica napus	core promoter element around -30 of transcription start
Solyc08g075710.3.1	TATA-box	TATA	1947	4	-	Arabidopsis thaliana	core promoter element around -30 of transcription start
Solyc08g075710.3.1	TATA-box	TATA	1991	4	-	Arabidopsis thaliana	core promoter element around -30 of transcription start
Solyc08g075710.3.1	ABRE	ACGTG	1327	5	+	Arabidopsis thaliana	cis-acting element involved in the abscisic acid responsiveness
Solyc08g075710.3.1	GT1-motif	GGTTAA	948	6	+	Arabidopsis thaliana	light responsive element
Solyc08g075710.3.1	GT1-motif	GGTTAA	1051	6	-	Arabidopsis thaliana	light responsive element
Solyc08g075710.3.1		motif_sequence	569	4	+	organism	short_function
Solyc08g075710.3.1		motif_sequence	687	4	+	organism	short_function
Solyc08g075710.3.1		motif_sequence	1291	4	+	organism	short_function
Solyc08g075710.3.1		motif_sequence	1298	4	+	organism	short_function
Solyc08g075710.3.1		motif_sequence	1494	4	+	organism	short_function
Solyc08g075710.3.1		motif_sequence	1496	4	-	organism	short_function
Solyc08g075710.3.1		motif_sequence	1510	4	-	organism	short_function
Solyc08g075710.3.1		motif_sequence	1776	4	-	organism	short_function
Solyc08g075710.3.1		motif_sequence	1824	4	+	organism	short_function
Solyc08g075710.3.1	MYC	CATGTG	299	6	-	Arabidopsis thaliana
Solyc08g075710.3.1	MYC	CATTTG	343	6	+	Arabidopsis thaliana
Solyc08g075710.3.1	MYC	CATGTG	1397	6	-	Arabidopsis thaliana
Solyc08g075710.3.1	MYC	CATTTG	1662	6	-	Arabidopsis thaliana
Solyc08g075710.3.1	ABRE4	CACGTA	1326	6	-	Zea mays
Solyc08g075710.3.1	GTGGC-motif	GATTCTGTGGC	1652	10	-	Spinacia oleracea	part of a light responsive element
Solyc08g075710.3.1	TCCC-motif	TCTCCCT	1811	7	+	Spinacia oleracea	part of a light responsive element
Solyc08g075710.3.1	ARE	AAACCA	1752	6	+	Zea mays	cis-acting regulatory element essential for the anaerobic induction
Solyc08g075710.3.1	Unnamed__6	taTAAATATct	180	10	-	Zea mays
Solyc08g075710.3.1	Unnamed__6	taTAAATATct	1102	10	-	Zea mays
Solyc08g075710.3.1	AE-box	AGAAACTT	1717	8	-	Arabidopsis thaliana	part of a module for light response
Solyc08g075710.3.1	Unnamed__4	CTCC	1130	4	-	Petroselinum hortense
Solyc08g075710.3.1	Unnamed__4	CTCC	1300	4	+	Petroselinum hortense
Solyc08g075710.3.1	Unnamed__4	CTCC	1491	4	+	Petroselinum hortense
Solyc08g075710.3.1	Unnamed__4	CTCC	1776	4	-	Petroselinum hortense
Solyc08g075710.3.1	Unnamed__4	CTCC	1812	4	+	Petroselinum hortense
Solyc08g075710.3.1	MYB	CAACCA	292	6	-	Arabidopsis thaliana
Solyc08g075710.3.1	MYB	TAACCA	947	6	-	Arabidopsis thaliana
Solyc08g075710.3.1	MYB	TAACCA	1052	6	+	Arabidopsis thaliana
Solyc08g075710.3.1	CCGTCC motif	CCGTCC	348	6	-	Nicotiana tabacum
Solyc08g075710.3.1	ABRE3a	TACGTG	1326	6	+	Zea mays
Solyc08g075710.3.1	CCGTCC-box	CCGTCC	348	6	-	Petroselinum hortense
Solyc08g075710.3.1	W box	TTGACC	1818	6	+	Arabidopsis thaliana
Solyc08g078100.1.1	TGACG-motif	TGACG	1207	5	-	Hordeum vulgare	cis-acting regulatory element involved in the MeJA-responsiveness
Solyc08g078100.1.1	WUN-motif	AAATTTCTT	1053	9	+	Nicotiana glutinosa
Solyc08g078100.1.1	WUN-motif	AAATTACT	1087	8	+	Nicotiana glutinosa
Solyc08g078100.1.1	WUN-motif	AAATTTCTT	1234	9	-	Nicotiana glutinosa
Solyc08g078100.1.1	TATA-box	TATA	962	4	+	Arabidopsis thaliana	core promoter element around -30 of transcription start
Solyc08g078100.1.1	TATA-box	ATATAA	996	6	+	Brassica oleracea	core promoter element around -30 of transcription start
Solyc08g078100.1.1	TATA-box	TATA	997	4	+	Arabidopsis thaliana	core promoter element around -30 of transcription start
Solyc08g078100.1.1	TATA-box	ATATAA	1032	6	+	Brassica oleracea	core promoter element around -30 of transcription start
Solyc08g078100.1.1	TATA-box	TATA	1033	4	-	Arabidopsis thaliana	core promoter element around -30 of transcription start
Solyc08g078100.1.1	TATA-box	TACAAAA	1123	7	+	Oryza sativa	core promoter element around -30 of transcription start
Solyc08g078100.1.1	TATA-box	TATAA	1137	5	-	Arabidopsis thaliana	core promoter element around -30 of transcription start
Solyc08g078100.1.1	TATA-box	TATA	1138	4	-	Arabidopsis thaliana	core promoter element around -30 of transcription start
Solyc08g078100.1.1	TATA-box	TATTTAAA	1151	8	+	Arabidopsis thaliana	core promoter element around -30 of transcription start
Solyc08g078100.1.1	TATA-box	ATATAA	1272	6	+	Brassica oleracea	core promoter element around -30 of transcription start
Solyc08g078100.1.1	TATA-box	TATA	1273	4	-	Arabidopsis thaliana	core promoter element around -30 of transcription start
Solyc08g078100.1.1	TATA-box	taTATAAAtc	1281	9	+	Arabidopsis thaliana	core promoter element around -30 of transcription start
Solyc08g078100.1.1	TATA-box	ATTATA	1317	6	+	Brassica napus	core promoter element around -30 of transcription start
Solyc08g078100.1.1	TATA-box	TATAA	1318	5	-	Arabidopsis thaliana	core promoter element around -30 of transcription start
Solyc08g078100.1.1	TATA-box	TATA	1319	4	-	Arabidopsis thaliana	core promoter element around -30 of transcription start
Solyc08g078100.1.1	TATA-box	ATATAT	1359	6	-	Brassica napus	core promoter element around -30 of transcription start
Solyc08g078100.1.1	TATA-box	TATA	1360	4	-	Arabidopsis thaliana	core promoter element around -30 of transcription start
Solyc08g078100.1.1	TATA-box	TATATAA	1378	7	-	Arabidopsis thaliana	core promoter element around -30 of transcription start
Solyc08g078100.1.1	TATA-box	TATATA	1379	6	-	Arabidopsis thaliana	core promoter element around -30 of transcription start
Solyc08g078100.1.1	TATA-box	ATATAT	1380	6	-	Brassica napus	core promoter element around -30 of transcription start
Solyc08g078100.1.1	TATA-box	TATA	1381	4	-	Arabidopsis thaliana	core promoter element around -30 of transcription start
Solyc08g078100.1.1	TATA-box	TATATTTATATTT	1399	12	-	Avena sativa	core promoter element around -30 of transcription start
Solyc08g078100.1.1	TATA-box	ATATAT	1407	6	-	Brassica napus	core promoter element around -30 of transcription start
Solyc08g078100.1.1	TATA-box	TATATA	1408	6	-	Arabidopsis thaliana	core promoter element around -30 of transcription start
Solyc08g078100.1.1	TATA-box	ATATAA	1409	6	+	Brassica oleracea	core promoter element around -30 of transcription start
Solyc08g078100.1.1	TATA-box	TATA	1410	4	-	Arabidopsis thaliana	core promoter element around -30 of transcription start
Solyc08g078100.1.1	TATA-box	TATA	1415	4	-	Arabidopsis thaliana	core promoter element around -30 of transcription start
Solyc08g078100.1.1	TATA-box	TATAA	1531	5	-	Arabidopsis thaliana	core promoter element around -30 of transcription start
Solyc08g078100.1.1	TATA-box	TATA	1532	4	-	Arabidopsis thaliana	core promoter element around -30 of transcription start
Solyc08g078100.1.1	TATA-box	TACAAAA	1566	7	+	Oryza sativa	core promoter element around -30 of transcription start
Solyc08g078100.1.1	TATA-box	TATACA	1754	6	-	Helianthus annuus	core promoter element around -30 of transcription start
Solyc08g078100.1.1	TATA-box	TATA	1756	4	-	Arabidopsis thaliana	core promoter element around -30 of transcription start
Solyc08g078100.1.1	TATA-box	TATACA	1764	6	-	Helianthus annuus	core promoter element around -30 of transcription start
Solyc08g078100.1.1	TATA-box	TATA	1766	4	-	Arabidopsis thaliana	core promoter element around -30 of transcription start
Solyc08g078100.1.1	CGTCA-motif	CGTCA	1207	5	+	Hordeum vulgare	cis-acting regulatory element involved in the MeJA-responsiveness
Solyc08g078100.1.1	AT~TATA-box	TATATA	1379	6	-	Arabidopsis thaliana
Solyc08g078100.1.1	AT~TATA-box	TATATA	1408	6	-	Arabidopsis thaliana
Solyc08g078100.1.1	Myb	TAACTG	1499	6	+	Arabidopsis thaliana
Solyc08g078100.1.1	Myb	TAACTG	1528	6	-	Arabidopsis thaliana
Solyc08g078100.1.1	H-box	CCTACCNNNNNNNCTNNNNA	837	9	-	Phaseolus vulgaris
Solyc08g078100.1.1	H-box	CCTACCNNNNNNNCTNNNNA	895	9	-	Phaseolus vulgaris
Solyc08g078100.1.1	GATA-motif	AAGATAAGATT	1287	10	-	Arabidopsis thaliana	part of a light responsive element
Solyc08g078100.1.1		motif_sequence	1223	4	-	organism	short_function
Solyc08g078100.1.1		motif_sequence	1280	4	-	organism	short_function
Solyc08g078100.1.1		motif_sequence	1384	4	+	organism	short_function
Solyc08g078100.1.1		motif_sequence	1445	4	+	organism	short_function
Solyc08g078100.1.1		motif_sequence	1629	4	+	organism	short_function
Solyc08g078100.1.1	ERE	ATTTTAAA	1010	8	+	Nicotiana glutinos
Solyc08g078100.1.1	MYC	CATGTG	1188	6	-	Arabidopsis thaliana
Solyc08g078100.1.1	MYC	CATGTG	1190	6	+	Arabidopsis thaliana
Solyc08g078100.1.1	MYC	CATTTG	1587	6	-	Arabidopsis thaliana
Solyc08g078100.1.1	MYC	CAATTG	1857	6	-	Arabidopsis thaliana
Solyc08g078100.1.1	AAGAA-motif	GAAAGAA	1601	7	-	Avena sativa
Solyc08g078100.1.1	AAGAA-motif	gGTAAAGAAA	1618	9	-	Avena sativa
Solyc08g078100.1.1	DRE core	GCCGAC	1842	6	+	Arabidopsis thaliana
Solyc08g078100.1.1	CAAT-box	CAAT	894	4	-	Nicotiana glutinosa
Solyc08g078100.1.1	CAAT-box	CAAT	968	4	-	Nicotiana glutinosa
Solyc08g078100.1.1	CAAT-box	CAAT	989	4	-	Nicotiana glutinosa
Solyc08g078100.1.1	CAAT-box	CAAAT	1043	5	+	Pisum sativum	common cis-acting element in promoter and enhancer regions
Solyc08g078100.1.1	CAAT-box	CAAAT	1052	5	+	Pisum sativum	common cis-acting element in promoter and enhancer regions
Solyc08g078100.1.1	CAAT-box	CAAAT	1117	5	-	Pisum sativum	common cis-acting element in promoter and enhancer regions
Solyc08g078100.1.1	CAAT-box	CAAAT	1173	5	-	Pisum sativum	common cis-acting element in promoter and enhancer regions
Solyc08g078100.1.1	CAAT-box	CCAAT	1245	5	+	Arabidopsis thaliana	common cis-acting element in promoter and enhancer regions
Solyc08g078100.1.1	CAAT-box	CAAT	1246	4	+	Nicotiana glutinosa
Solyc08g078100.1.1	CAAT-box	CAAT	1277	4	-	Nicotiana glutinosa
Solyc08g078100.1.1	CAAT-box	CAAAT	1299	5	-	Pisum sativum	common cis-acting element in promoter and enhancer regions
Solyc08g078100.1.1	CAAT-box	CAAT	1363	4	-	Nicotiana glutinosa
Solyc08g078100.1.1	CAAT-box	CAAT	1496	4	+	Nicotiana glutinosa
Solyc08g078100.1.1	CAAT-box	CAAAT	1587	5	+	Pisum sativum	common cis-acting element in promoter and enhancer regions
Solyc08g078100.1.1	CAAT-box	CAAT	1594	4	-	Nicotiana glutinosa
Solyc08g078100.1.1	CAAT-box	CAAT	1727	4	-	Nicotiana glutinosa
Solyc08g078100.1.1	CAAT-box	CAAT	1798	4	-	Nicotiana glutinosa
Solyc08g078100.1.1	CAAT-box	CAAT	1811	4	-	Nicotiana glutinosa
Solyc08g078100.1.1	CAAT-box	CAAT	1829	4	-	Nicotiana glutinosa
Solyc08g078100.1.1	CAAT-box	CCAAT	1847	5	+	Arabidopsis thaliana	common cis-acting element in promoter and enhancer regions
Solyc08g078100.1.1	CAAT-box	CAAT	1848	4	+	Nicotiana glutinosa
Solyc08g078100.1.1	CAAT-box	CAAT	1857	4	+	Nicotiana glutinosa
Solyc08g078100.1.1	CAAT-box	CAAT	1859	4	-	Nicotiana glutinosa
Solyc08g078100.1.1	CAAT-box	CAAT	1930	4	-	Nicotiana glutinosa
Solyc08g078100.1.1	CAAT-box	CAAT	1937	4	-	Nicotiana glutinosa
Solyc08g078100.1.1	CAAT-box	CAAT	1954	4	-	Nicotiana glutinosa
Solyc08g078100.1.1	CAAT-box	CAAT	1963	4	-	Nicotiana glutinosa
Solyc08g078100.1.1	CAAT-box	CAAT	1993	4	+	Nicotiana glutinosa
Solyc08g078100.1.1	STRE	AGGGG	798	5	+	Arabidopsis thaliana
Solyc08g078100.1.1	STRE	AGGGG	805	5	+	Arabidopsis thaliana
Solyc08g078100.1.1	STRE	AGGGG	842	5	+	Arabidopsis thaliana
Solyc08g078100.1.1	STRE	AGGGG	848	5	+	Arabidopsis thaliana
Solyc08g078100.1.1	STRE	AGGGG	854	5	+	Arabidopsis thaliana
Solyc08g078100.1.1	STRE	AGGGG	900	5	+	Arabidopsis thaliana
Solyc08g078100.1.1	STRE	AGGGG	912	5	+	Arabidopsis thaliana
Solyc08g078100.1.1	STRE	AGGGG	951	5	+	Arabidopsis thaliana
Solyc08g078100.1.1	STRE	AGGGG	957	5	+	Arabidopsis thaliana
Solyc08g078100.1.1	ARE	AAACCA	980	6	-	Zea mays	cis-acting regulatory element essential for the anaerobic induction
Solyc08g078100.1.1	as-1	TGACG	1207	5	-	Arabidopsis thaliana
Solyc08g078100.1.1	AT1-motif	AATTATTTTTTATT	1016	13	+	Solanum tuberosum	part of a light responsive module
Solyc08g078100.1.1	Unnamed__4	CTCC	803	4	-	Petroselinum hortense
Solyc08g078100.1.1	Unnamed__4	CTCC	827	4	-	Petroselinum hortense
Solyc08g078100.1.1	Unnamed__4	CTCC	859	4	-	Petroselinum hortense
Solyc08g078100.1.1	Unnamed__4	CTCC	885	4	-	Petroselinum hortense
Solyc08g078100.1.1	Unnamed__4	CTCC	936	4	-	Petroselinum hortense
Solyc08g078100.1.1	Unnamed__4	CTCC	1447	4	+	Petroselinum hortense
Solyc08g078100.1.1	Unnamed__4	CTCC	1631	4	+	Petroselinum hortense
Solyc08g078100.1.1	MYB-like sequence	TAACCA	999	6	+	Arabidopsis thaliana
Solyc08g078100.1.1	3-AF3 binding site	CACTATCTAAC	1901	10	-	Pisum sativum	part of a conserved DNA module array (CMA3)
Solyc08g078100.1.1	MYB	TAACCA	999	6	+	Arabidopsis thaliana
Solyc10g049640.2.1	I-box	AAGATAAGGCT	1128	10	-	Gossypium hirsutum	part of a light responsive element
Solyc10g049640.2.1	STRE	AGGGG	617	5	+	Arabidopsis thaliana
Solyc10g049640.2.1	STRE	AGGGG	1039	5	+	Arabidopsis thaliana
Solyc10g049640.2.1	TCCC-motif	TCTCCCT	794	7	+	Spinacia oleracea	part of a light responsive element
Solyc10g049640.2.1	Unnamed__12	TCCACGTAGA	804	9	+	Zea mays
Solyc10g049640.2.1	MYC	CATTTG	1257	6	-	Arabidopsis thaliana
Solyc10g049640.2.1	ABRE4	CACGTA	17	6	+	Zea mays
Solyc10g049640.2.1	Unnamed__4	CTCC	726	4	-	Petroselinum hortense
Solyc10g049640.2.1	Unnamed__4	CTCC	733	4	-	Petroselinum hortense
Solyc10g049640.2.1	Unnamed__4	CTCC	774	4	-	Petroselinum hortense
Solyc10g049640.2.1	Unnamed__4	CTCC	795	4	+	Petroselinum hortense
Solyc10g049640.2.1	Unnamed__4	CTCC	948	4	-	Petroselinum hortense
Solyc10g049640.2.1	Unnamed__4	CTCC	1362	4	-	Petroselinum hortense
Solyc10g049640.2.1	Unnamed__4	CTCC	1395	4	+	Petroselinum hortense
Solyc10g049640.2.1	Unnamed__4	CTCC	1623	4	-	Petroselinum hortense
Solyc10g049640.2.1	Unnamed__4	CTCC	1688	4	+	Petroselinum hortense
Solyc10g049640.2.1	Unnamed__4	CTCC	1907	4	-	Petroselinum hortense
Solyc10g049640.2.1	Unnamed__4	CTCC	1940	4	+	Petroselinum hortense
Solyc10g049640.2.1	Unnamed__4	CTCC	1986	4	+	Petroselinum hortense
Solyc10g049640.2.1	MYB	CAACCA	1422	6	-	Arabidopsis thaliana
Solyc10g049640.2.1	ABRE3a	TACGTG	17	6	-	Zea mays
Solyc10g049640.2.1	W box	TTGACC	817	6	-	Arabidopsis thaliana
Solyc10g049640.2.1	ARE	AAACCA	1467	6	-	Zea mays	cis-acting regulatory element essential for the anaerobic induction
Solyc10g049640.2.1	ARE	AAACCA	1966	6	-	Zea mays	cis-acting regulatory element essential for the anaerobic induction
Solyc10g049640.2.1	AE-box	AGAAACTT	663	8	+	Arabidopsis thaliana	part of a module for light response
Solyc10g049640.2.1	AE-box	AGAAACAA	1800	8	+	Arabidopsis thaliana	part of a module for light response
Solyc10g049640.2.1	ABRE	TACGTGTC	15	8	-	Oryza sativa	cis-acting element involved in the abscisic acid responsiveness
Solyc10g049640.2.1	ABRE	ACGTG	17	5	-	Arabidopsis thaliana	cis-acting element involved in the abscisic acid responsiveness
Solyc10g049640.2.1	ABRE	CACGTG	1024	6	-	Arabidopsis thaliana	cis-acting element involved in the abscisic acid responsiveness
Solyc10g049640.2.1	ABRE	ACGTG	1025	5	+	Arabidopsis thaliana	cis-acting element involved in the abscisic acid responsiveness
Solyc10g049640.2.1	ABRE	CACGTG	1533	6	-	Arabidopsis thaliana	cis-acting element involved in the abscisic acid responsiveness
Solyc10g049640.2.1	ABRE	ACGTG	1534	5	+	Arabidopsis thaliana	cis-acting element involved in the abscisic acid responsiveness
Solyc10g049640.2.1	ABRE	CACGTG	1659	6	-	Arabidopsis thaliana	cis-acting element involved in the abscisic acid responsiveness
Solyc10g049640.2.1	ABRE	ACGTG	1660	5	+	Arabidopsis thaliana	cis-acting element involved in the abscisic acid responsiveness
Solyc10g049640.2.1	ABRE	CACGTG	1817	6	-	Arabidopsis thaliana	cis-acting element involved in the abscisic acid responsiveness
Solyc10g049640.2.1	ABRE	ACGTG	1818	5	+	Arabidopsis thaliana	cis-acting element involved in the abscisic acid responsiveness
Solyc10g049640.2.1	Unnamed__10	TCCACGTAGA	804	9	+	Zea mays
Solyc10g049640.2.1	WUN-motif	AAATTTCCT	1734	9	-	Brassica oleracea	wound-responsive element
Solyc10g049640.2.1	TATA-box	TACAAAA	44	7	+	Oryza sativa	core promoter element around -30 of transcription start
Solyc10g049640.2.1	TATA-box	TATA	105	4	+	Arabidopsis thaliana	core promoter element around -30 of transcription start
Solyc10g049640.2.1	TATA-box	taTATAAAtc	124	9	+	Arabidopsis thaliana	core promoter element around -30 of transcription start
Solyc10g049640.2.1	TATA-box	TATAAAT	141	7	-	Brassica juncea	core promoter element around -30 of transcription start
Solyc10g049640.2.1	TATA-box	TATAAA	142	6	-	Helianthus annuus	core promoter element around -30 of transcription start
Solyc10g049640.2.1	TATA-box	TATAA	143	5	-	Arabidopsis thaliana	core promoter element around -30 of transcription start
Solyc10g049640.2.1	TATA-box	TATA	144	4	+	Arabidopsis thaliana	core promoter element around -30 of transcription start
Solyc10g049640.2.1	TATA-box	ATATAT	195	6	+	Brassica napus	core promoter element around -30 of transcription start
Solyc10g049640.2.1	TATA-box	TATATA	196	6	+	Arabidopsis thaliana	core promoter element around -30 of transcription start
Solyc10g049640.2.1	TATA-box	ATATAT	197	6	+	Brassica napus	core promoter element around -30 of transcription start
Solyc10g049640.2.1	TATA-box	TATATA	198	6	+	Arabidopsis thaliana	core promoter element around -30 of transcription start
Solyc10g049640.2.1	TATA-box	ATATAT	199	6	+	Brassica napus	core promoter element around -30 of transcription start
Solyc10g049640.2.1	TATA-box	TATATA	200	6	+	Arabidopsis thaliana	core promoter element around -30 of transcription start
Solyc10g049640.2.1	TATA-box	ATATAT	201	6	+	Brassica napus	core promoter element around -30 of transcription start
Solyc10g049640.2.1	TATA-box	TATATA	202	6	+	Arabidopsis thaliana	core promoter element around -30 of transcription start
Solyc10g049640.2.1	TATA-box	ATATAT	203	6	+	Brassica napus	core promoter element around -30 of transcription start
Solyc10g049640.2.1	TATA-box	TATATA	204	6	+	Arabidopsis thaliana	core promoter element around -30 of transcription start
Solyc10g049640.2.1	TATA-box	ATATAT	205	6	+	Brassica napus	core promoter element around -30 of transcription start
Solyc10g049640.2.1	TATA-box	TATATA	206	6	+	Arabidopsis thaliana	core promoter element around -30 of transcription start
Solyc10g049640.2.1	TATA-box	ATATAT	207	6	+	Brassica napus	core promoter element around -30 of transcription start
Solyc10g049640.2.1	TATA-box	TATATA	208	6	+	Arabidopsis thaliana	core promoter element around -30 of transcription start
Solyc10g049640.2.1	TATA-box	ATATAT	209	6	+	Brassica napus	core promoter element around -30 of transcription start
Solyc10g049640.2.1	TATA-box	TATATA	210	6	+	Arabidopsis thaliana	core promoter element around -30 of transcription start
Solyc10g049640.2.1	TATA-box	ATATAT	211	6	+	Brassica napus	core promoter element around -30 of transcription start
Solyc10g049640.2.1	TATA-box	TATATA	212	6	+	Arabidopsis thaliana	core promoter element around -30 of transcription start
Solyc10g049640.2.1	TATA-box	ATATAT	213	6	+	Brassica napus	core promoter element around -30 of transcription start
Solyc10g049640.2.1	TATA-box	TATATA	214	6	+	Arabidopsis thaliana	core promoter element around -30 of transcription start
Solyc10g049640.2.1	TATA-box	ATATAT	215	6	+	Brassica napus	core promoter element around -30 of transcription start
Solyc10g049640.2.1	TATA-box	TATATA	216	6	+	Arabidopsis thaliana	core promoter element around -30 of transcription start
Solyc10g049640.2.1	TATA-box	ATATAT	217	6	+	Brassica napus	core promoter element around -30 of transcription start
Solyc10g049640.2.1	TATA-box	TATATA	218	6	+	Arabidopsis thaliana	core promoter element around -30 of transcription start
Solyc10g049640.2.1	TATA-box	ATATAT	219	6	+	Brassica napus	core promoter element around -30 of transcription start
Solyc10g049640.2.1	TATA-box	TATATA	220	6	+	Arabidopsis thaliana	core promoter element around -30 of transcription start
Solyc10g049640.2.1	TATA-box	ATATAT	221	6	+	Brassica napus	core promoter element around -30 of transcription start
Solyc10g049640.2.1	TATA-box	TATATA	222	6	+	Arabidopsis thaliana	core promoter element around -30 of transcription start
Solyc10g049640.2.1	TATA-box	ATATAT	223	6	+	Brassica napus	core promoter element around -30 of transcription start
Solyc10g049640.2.1	TATA-box	TATATA	224	6	+	Arabidopsis thaliana	core promoter element around -30 of transcription start
Solyc10g049640.2.1	TATA-box	ATATAT	225	6	+	Brassica napus	core promoter element around -30 of transcription start
Solyc10g049640.2.1	TATA-box	TATATA	226	6	+	Arabidopsis thaliana	core promoter element around -30 of transcription start
Solyc10g049640.2.1	TATA-box	ATATAT	227	6	+	Brassica napus	core promoter element around -30 of transcription start
Solyc10g049640.2.1	TATA-box	TATATA	228	6	+	Arabidopsis thaliana	core promoter element around -30 of transcription start
Solyc10g049640.2.1	TATA-box	ATATAT	229	6	+	Brassica napus	core promoter element around -30 of transcription start
Solyc10g049640.2.1	TATA-box	TATATA	230	6	+	Arabidopsis thaliana	core promoter element around -30 of transcription start
Solyc10g049640.2.1	TATA-box	ATATAT	231	6	+	Brassica napus	core promoter element around -30 of transcription start
Solyc10g049640.2.1	TATA-box	TATATA	232	6	+	Arabidopsis thaliana	core promoter element around -30 of transcription start
Solyc10g049640.2.1	TATA-box	ATATAT	233	6	+	Brassica napus	core promoter element around -30 of transcription start
Solyc10g049640.2.1	TATA-box	TATATA	234	6	+	Arabidopsis thaliana	core promoter element around -30 of transcription start
Solyc10g049640.2.1	TATA-box	ATATAT	235	6	+	Brassica napus	core promoter element around -30 of transcription start
Solyc10g049640.2.1	TATA-box	TATATA	236	6	+	Arabidopsis thaliana	core promoter element around -30 of transcription start
Solyc10g049640.2.1	TATA-box	ATATAT	237	6	+	Brassica napus	core promoter element around -30 of transcription start
Solyc10g049640.2.1	TATA-box	TATATA	238	6	+	Arabidopsis thaliana	core promoter element around -30 of transcription start
Solyc10g049640.2.1	TATA-box	ATATAT	239	6	+	Brassica napus	core promoter element around -30 of transcription start
Solyc10g049640.2.1	TATA-box	TATATA	240	6	+	Arabidopsis thaliana	core promoter element around -30 of transcription start
Solyc10g049640.2.1	TATA-box	ATATAT	241	6	+	Brassica napus	core promoter element around -30 of transcription start
Solyc10g049640.2.1	TATA-box	TATATA	242	6	+	Arabidopsis thaliana	core promoter element around -30 of transcription start
Solyc10g049640.2.1	TATA-box	ATATAT	243	6	+	Brassica napus	core promoter element around -30 of transcription start
Solyc10g049640.2.1	TATA-box	TATATA	244	6	+	Arabidopsis thaliana	core promoter element around -30 of transcription start
Solyc10g049640.2.1	TATA-box	ATATAT	245	6	+	Brassica napus	core promoter element around -30 of transcription start
Solyc10g049640.2.1	TATA-box	TATATA	246	6	+	Arabidopsis thaliana	core promoter element around -30 of transcription start
Solyc10g049640.2.1	TATA-box	TATA	248	4	+	Arabidopsis thaliana	core promoter element around -30 of transcription start
Solyc10g049640.2.1	TATA-box	ATATAA	377	6	+	Brassica oleracea	core promoter element around -30 of transcription start
Solyc10g049640.2.1	TATA-box	TATA	378	4	+	Arabidopsis thaliana	core promoter element around -30 of transcription start
Solyc10g049640.2.1	TATA-box	TATA	833	4	+	Arabidopsis thaliana	core promoter element around -30 of transcription start
Solyc10g049640.2.1	TATA-box	TATACA	995	6	-	Helianthus annuus	core promoter element around -30 of transcription start
Solyc10g049640.2.1	TATA-box	TATA	997	4	+	Arabidopsis thaliana	core promoter element around -30 of transcription start
Solyc10g049640.2.1	TATA-box	TATA	1014	4	-	Arabidopsis thaliana	core promoter element around -30 of transcription start
Solyc10g049640.2.1	TATA-box	ATATAT	1153	6	-	Brassica napus	core promoter element around -30 of transcription start
Solyc10g049640.2.1	TATA-box	TATATA	1154	6	-	Arabidopsis thaliana	core promoter element around -30 of transcription start
Solyc10g049640.2.1	TATA-box	ATATAA	1155	6	+	Brassica oleracea	core promoter element around -30 of transcription start
Solyc10g049640.2.1	TATA-box	TATA	1156	4	-	Arabidopsis thaliana	core promoter element around -30 of transcription start
Solyc10g049640.2.1	TATA-box	ATATAA	1164	6	+	Brassica oleracea	core promoter element around -30 of transcription start
Solyc10g049640.2.1	TATA-box	TATA	1165	4	-	Arabidopsis thaliana	core promoter element around -30 of transcription start
Solyc10g049640.2.1	TATA-box	ATATAT	1174	6	-	Brassica napus	core promoter element around -30 of transcription start
Solyc10g049640.2.1	TATA-box	TATA	1175	4	-	Arabidopsis thaliana	core promoter element around -30 of transcription start
Solyc10g049640.2.1	TATA-box	ATATAA	1183	6	+	Brassica oleracea	core promoter element around -30 of transcription start
Solyc10g049640.2.1	TATA-box	TATA	1184	4	-	Arabidopsis thaliana	core promoter element around -30 of transcription start
Solyc10g049640.2.1	TATA-box	TATAAAT	1372	7	-	Brassica juncea	core promoter element around -30 of transcription start
Solyc10g049640.2.1	TATA-box	TATAAA	1373	6	-	Helianthus annuus	core promoter element around -30 of transcription start
Solyc10g049640.2.1	TATA-box	TATAA	1374	5	-	Arabidopsis thaliana	core promoter element around -30 of transcription start
Solyc10g049640.2.1	TATA-box	TATA	1375	4	-	Arabidopsis thaliana	core promoter element around -30 of transcription start
Solyc10g049640.2.1	TATA-box	ATATAT	1379	6	-	Brassica napus	core promoter element around -30 of transcription start
Solyc10g049640.2.1	TATA-box	TATATA	1380	6	-	Arabidopsis thaliana	core promoter element around -30 of transcription start
Solyc10g049640.2.1	TATA-box	ATATAA	1381	6	+	Brassica oleracea	core promoter element around -30 of transcription start
Solyc10g049640.2.1	TATA-box	TATA	1382	4	-	Arabidopsis thaliana	core promoter element around -30 of transcription start
Solyc10g049640.2.1	TATA-box	TATA	1493	4	-	Arabidopsis thaliana	core promoter element around -30 of transcription start
Solyc10g049640.2.1	TATA-box	TATA	1709	4	-	Arabidopsis thaliana	core promoter element around -30 of transcription start
Solyc10g049640.2.1	TATA-box	TATTTAAA	1747	8	-	Arabidopsis thaliana	core promoter element around -30 of transcription start
Solyc10g049640.2.1	TATA-box	ATATAA	1752	6	+	Brassica oleracea	core promoter element around -30 of transcription start
Solyc10g049640.2.1	TATA-box	TATA	1753	4	-	Arabidopsis thaliana	core promoter element around -30 of transcription start
Solyc10g049640.2.1	TATA-box	TACAAAA	1763	7	+	Oryza sativa	core promoter element around -30 of transcription start
Solyc10g049640.2.1	TATA-box	ATATAA	1809	6	+	Brassica oleracea	core promoter element around -30 of transcription start
Solyc10g049640.2.1	TATA-box	TATA	1810	4	-	Arabidopsis thaliana	core promoter element around -30 of transcription start
Solyc10g049640.2.1	TATA-box	TATAAAA	1898	7	-	Pisum sativum	core promoter element around -30 of transcription start
Solyc10g049640.2.1	TATA-box	ccTATAAAaa	1899	9	-	Arabidopsis thaliana	core promoter element around -30 of transcription start
Solyc10g049640.2.1	TATA-box	TATATAA	1900	7	-	Arabidopsis thaliana	core promoter element around -30 of transcription start
Solyc10g049640.2.1	TATA-box	TATATA	1901	6	-	Arabidopsis thaliana	core promoter element around -30 of transcription start
Solyc10g049640.2.1	TATA-box	TATA	1903	4	-	Arabidopsis thaliana	core promoter element around -30 of transcription start
Solyc10g049640.2.1	AT~ABRE	TACGTGTC	15	8	-	Arabidopsis thaliana
Solyc10g049640.2.1		motif_sequence	648	4	-	organism	short_function
Solyc10g049640.2.1		motif_sequence	696	4	-	organism	short_function
Solyc10g049640.2.1		motif_sequence	726	4	-	organism	short_function
Solyc10g049640.2.1		motif_sequence	733	4	-	organism	short_function
Solyc10g049640.2.1		motif_sequence	793	4	+	organism	short_function
Solyc10g049640.2.1		motif_sequence	943	4	-	organism	short_function
Solyc10g049640.2.1		motif_sequence	948	4	-	organism	short_function
Solyc10g049640.2.1		motif_sequence	1267	4	-	organism	short_function
Solyc10g049640.2.1		motif_sequence	1393	4	+	organism	short_function
Solyc10g049640.2.1		motif_sequence	1517	4	+	organism	short_function
Solyc10g049640.2.1		motif_sequence	1602	4	+	organism	short_function
Solyc10g049640.2.1		motif_sequence	1938	4	+	organism	short_function
Solyc10g049640.2.1		motif_sequence	1984	4	+	organism	short_function
Solyc10g049640.2.1	MRE	AACCTAA	447	7	-	Petroselinum crispum	MYB binding site involved in light responsiveness
Solyc10g049640.2.1	dOCT	CACGGATC	1071	8	-	Zea mays
Solyc10g049640.2.1	G-box	TAACACGTAG	14	9	+	Brassica oleracea	cis-acting regulatory element involved in light responsiveness
Solyc10g049640.2.1	G-box	TACGTG	17	6	-	Arabidopsis thaliana	cis-acting regulatory element involved in light responsiveness
Solyc10g049640.2.1	G-box	CACGTG	1024	6	-	Arabidopsis thaliana	cis-acting regulatory element involved in light responsiveness
Solyc10g049640.2.1	G-box	CACGTG	1533	6	-	Arabidopsis thaliana	cis-acting regulatory element involved in light responsiveness
Solyc10g049640.2.1	G-box	CACGTG	1659	6	-	Arabidopsis thaliana	cis-acting regulatory element involved in light responsiveness
Solyc10g049640.2.1	G-box	CACGTG	1817	6	-	Arabidopsis thaliana	cis-acting regulatory element involved in light responsiveness
Solyc10g049640.2.1	CAAT-box	CAAAT	2	5	+	Pisum sativum	common cis-acting element in promoter and enhancer regions
Solyc10g049640.2.1	CAAT-box	CCAAT	7	5	+	Arabidopsis thaliana	common cis-acting element in promoter and enhancer regions
Solyc10g049640.2.1	CAAT-box	CAAT	8	4	+	Nicotiana glutinosa
Solyc10g049640.2.1	CAAT-box	CAAT	39	4	-	Nicotiana glutinosa
Solyc10g049640.2.1	CAAT-box	CAAAT	147	5	-	Pisum sativum	common cis-acting element in promoter and enhancer regions
Solyc10g049640.2.1	CAAT-box	CAAAT	392	5	-	Pisum sativum	common cis-acting element in promoter and enhancer regions
Solyc10g049640.2.1	CAAT-box	CAAT	466	4	-	Nicotiana glutinosa
Solyc10g049640.2.1	CAAT-box	CAAT	494	4	+	Nicotiana glutinosa
Solyc10g049640.2.1	CAAT-box	CAAT	499	4	+	Nicotiana glutinosa
Solyc10g049640.2.1	CAAT-box	CAAAT	528	5	-	Pisum sativum	common cis-acting element in promoter and enhancer regions
Solyc10g049640.2.1	CAAT-box	CAAT	645	4	-	Nicotiana glutinosa
Solyc10g049640.2.1	CAAT-box	CCAAT	700	5	-	Arabidopsis thaliana	common cis-acting element in promoter and enhancer regions
Solyc10g049640.2.1	CAAT-box	CCAAT	730	5	-	Arabidopsis thaliana	common cis-acting element in promoter and enhancer regions
Solyc10g049640.2.1	CAAT-box	CAAT	745	4	-	Nicotiana glutinosa
Solyc10g049640.2.1	CAAT-box	CAAT	863	4	+	Nicotiana glutinosa
Solyc10g049640.2.1	CAAT-box	CAAT	882	4	-	Nicotiana glutinosa
Solyc10g049640.2.1	CAAT-box	CAAT	916	4	+	Nicotiana glutinosa
Solyc10g049640.2.1	CAAT-box	CAAT	1162	4	+	Nicotiana glutinosa
Solyc10g049640.2.1	CAAT-box	CAAAT	1257	5	+	Pisum sativum	common cis-acting element in promoter and enhancer regions
Solyc10g049640.2.1	CAAT-box	CAAAT	1289	5	+	Pisum sativum	common cis-acting element in promoter and enhancer regions
Solyc10g049640.2.1	CAAT-box	CAAAT	1292	5	-	Pisum sativum	common cis-acting element in promoter and enhancer regions
Solyc10g049640.2.1	CAAT-box	CAAAT	1315	5	+	Pisum sativum	common cis-acting element in promoter and enhancer regions
Solyc10g049640.2.1	CAAT-box	CAAT	1430	4	-	Nicotiana glutinosa
Solyc10g049640.2.1	CAAT-box	CAAAT	1489	5	+	Pisum sativum	common cis-acting element in promoter and enhancer regions
Solyc10g049640.2.1	CAAT-box	CAAT	1557	4	-	Nicotiana glutinosa
Solyc10g049640.2.1	CAAT-box	CAAAT	1719	5	-	Pisum sativum	common cis-acting element in promoter and enhancer regions
Solyc10g049640.2.1	CAAT-box	CAAT	1773	4	+	Nicotiana glutinosa
Solyc10g049640.2.1	CAAT-box	CCAAT	1852	5	+	Arabidopsis thaliana	common cis-acting element in promoter and enhancer regions
Solyc10g049640.2.1	CAAT-box	CAAT	1853	4	+	Nicotiana glutinosa
Solyc10g049640.2.1	CAAT-box	CAAT	1867	4	+	Nicotiana glutinosa
Solyc10g049640.2.1	CAAT-box	CAAAT	1915	5	+	Pisum sativum	common cis-acting element in promoter and enhancer regions
Solyc10g049640.2.1	CAAT-box	CAAT	1951	4	+	Nicotiana glutinosa
Solyc10g049640.2.1	Gap-box	CAAATGAA(A/G)A	1257	9.5	+	Arabidopsis thaliana	part of a light responsive element
Solyc10g049640.2.1	AAGAA-motif	GAAAGAA	553	7	+	Avena sativa
Solyc10g049640.2.1	AAGAA-motif	GAAAGAA	1248	7	+	Avena sativa
Solyc10g049640.2.1	Unnamed__8	TCCACGTAGA	804	9	+	Zea mays
Solyc10g049640.2.1	G-Box	CACGTG	1024	6	-	Pisum sativum	cis-acting regulatory element involved in light responsiveness
Solyc10g049640.2.1	G-Box	CACGTG	1533	6	-	Pisum sativum	cis-acting regulatory element involved in light responsiveness
Solyc10g049640.2.1	G-Box	CACGTG	1659	6	-	Pisum sativum	cis-acting regulatory element involved in light responsiveness
Solyc10g049640.2.1	G-Box	CACGTG	1817	6	-	Pisum sativum	cis-acting regulatory element involved in light responsiveness
Solyc10g049640.2.1	Box 4	ATTAAT	865	6	+	Petroselinum crispum	part of a conserved DNA module involved in light responsiveness
Solyc10g049640.2.1	P-box	CCTTTTG	46	7	-	Oryza sativa	gibberellin-responsive element
Solyc10g049640.2.1	P-box	CAACAAACCCCTT	1038	12	-	Petroselinum crispum	gibberellin-responsive element and part of a light responsive element
Solyc10g049640.2.1	Unnamed__1	CGTGG	1062	5	-	Zea mays
Solyc10g049640.2.1	TATA	TATAAAAT	1897	8	-	Arabidopsis thaliana
Solyc10g049640.2.1	as-1	TGACG	1701	5	-	Arabidopsis thaliana
Solyc10g049640.2.1	GATA-motif	AAGATAAGATT	1596	10	-	Arabidopsis thaliana	part of a light responsive element
Solyc10g049640.2.1	Unnamed__14	TCCACGTAGA	804	9	+	Zea mays
Solyc10g049640.2.1	TGACG-motif	TGACG	1701	5	-	Hordeum vulgare	cis-acting regulatory element involved in the MeJA-responsiveness
Solyc10g049640.2.1	AT~TATA-box	TATATA	196	6	+	Arabidopsis thaliana
Solyc10g049640.2.1	AT~TATA-box	TATATA	198	6	+	Arabidopsis thaliana
Solyc10g049640.2.1	AT~TATA-box	TATATA	200	6	+	Arabidopsis thaliana
Solyc10g049640.2.1	AT~TATA-box	TATATA	202	6	+	Arabidopsis thaliana
Solyc10g049640.2.1	AT~TATA-box	TATATA	204	6	+	Arabidopsis thaliana
Solyc10g049640.2.1	AT~TATA-box	TATATA	206	6	+	Arabidopsis thaliana
Solyc10g049640.2.1	AT~TATA-box	TATATA	208	6	+	Arabidopsis thaliana
Solyc10g049640.2.1	AT~TATA-box	TATATA	210	6	+	Arabidopsis thaliana
Solyc10g049640.2.1	AT~TATA-box	TATATA	212	6	+	Arabidopsis thaliana
Solyc10g049640.2.1	AT~TATA-box	TATATA	214	6	+	Arabidopsis thaliana
Solyc10g049640.2.1	AT~TATA-box	TATATA	216	6	+	Arabidopsis thaliana
Solyc10g049640.2.1	AT~TATA-box	TATATA	218	6	+	Arabidopsis thaliana
Solyc10g049640.2.1	AT~TATA-box	TATATA	220	6	+	Arabidopsis thaliana
Solyc10g049640.2.1	AT~TATA-box	TATATA	222	6	+	Arabidopsis thaliana
Solyc10g049640.2.1	AT~TATA-box	TATATA	224	6	+	Arabidopsis thaliana
Solyc10g049640.2.1	AT~TATA-box	TATATA	226	6	+	Arabidopsis thaliana
Solyc10g049640.2.1	AT~TATA-box	TATATA	228	6	+	Arabidopsis thaliana
Solyc10g049640.2.1	AT~TATA-box	TATATA	230	6	+	Arabidopsis thaliana
Solyc10g049640.2.1	AT~TATA-box	TATATA	232	6	+	Arabidopsis thaliana
Solyc10g049640.2.1	AT~TATA-box	TATATA	234	6	+	Arabidopsis thaliana
Solyc10g049640.2.1	AT~TATA-box	TATATA	236	6	+	Arabidopsis thaliana
Solyc10g049640.2.1	AT~TATA-box	TATATA	238	6	+	Arabidopsis thaliana
Solyc10g049640.2.1	AT~TATA-box	TATATA	240	6	+	Arabidopsis thaliana
Solyc10g049640.2.1	AT~TATA-box	TATATA	242	6	+	Arabidopsis thaliana
Solyc10g049640.2.1	AT~TATA-box	TATATA	244	6	+	Arabidopsis thaliana
Solyc10g049640.2.1	AT~TATA-box	TATATA	246	6	+	Arabidopsis thaliana
Solyc10g049640.2.1	AT~TATA-box	TATATA	1154	6	-	Arabidopsis thaliana
Solyc10g049640.2.1	AT~TATA-box	TATATA	1380	6	-	Arabidopsis thaliana
Solyc10g049640.2.1	AT~TATA-box	TATATAAA	1899	8	-	Arabidopsis thaliana
Solyc10g049640.2.1	AT~TATA-box	TATATA	1901	6	-	Arabidopsis thaliana
Solyc10g049640.2.1	CGTCA-motif	CGTCA	1701	5	+	Hordeum vulgare	cis-acting regulatory element involved in the MeJA-responsiveness
Solyc10g049640.2.1	F-box	CTATTCTCATT	1853	10	+	Lycopersicon esculentum
Solyc10g049640.2.1	ERE	ATTTTAAA	1139	8	-	Nicotiana glutinos
Solyc10g049640.2.1	ERE	ATTTTAAA	1476	8	-	Nicotiana glutinos
